# Supplementary material for: Peanut Stunt Virus and Its Satellite RNA Trigger Changes in Phosphorylation in N. benthamiana Infected Plants at the Early Stage of the Infection
Source: Int J Mol Sci. 2018 Oct 18;19(10):3223. doi: 10.3390/ijms19103223 (PMC6214028; doi:10.3390/ijms19103223)
Supplement: Supplementary file 1 [file ijms-19-03223-s001.zip]

Archive with 2 entries (2 files):
- Kopia Table S1.xlsx
- ijms-366166-SI.pdf
