# Supplementary material for: Peanut Stunt Virus and Its Satellite RNA Trigger Changes in Phosphorylation in N. benthamiana Infected Plants at the Early Stage of the Infection
Source: Int J Mol Sci. 2018 Oct 18;19(10):3223. doi: 10.3390/ijms19103223 (PMC6214028; doi:10.3390/ijms19103223)
Supplement: Supplementary file 1 [file ijms-19-03223-s001.zip › Kopia Table S1.xlsx]

## Sheet: (A)
Table S3A. A list of reproducibly quantified proteins detected in Nicotiana benthamiana plants infected with PSV-P and PSV-P+satRNA
id	Majority protein IDs	Fasta headers		Peptides	Razor + unique peptides	Unique peptides	Sequence coverage [%]	Unique + razor sequence coverage [%]	Unique sequence coverage [%]	MOCK 1	MOCK 2	MOCK 3	PSV 1	PSV 2	PSV 3	PSVsat 1	PSVsat 2	PSVsat 3
6	Niben101Ctg07700g00001.1	tpg|DAA63200.1| *-*- TPA: hypothetical protein ZEAMMB73_196696 [Zea mays] IPR003435 (Chaperonin-like RbcX);AT5G19855.1 ***- Chaperonin-like RbcX protein LENGTH=203 IPR003435 (Chaperonin-like RbcX);AT5G19855.1 ***- Chaperonin-like RbcX protein LENGTH=203 IP		2	2	2	27	27	27	NaN	NaN	NaN	-3.12932	NaN	-3.12434	-3.19646	-3.17371	NaN
8	Niben101Ctg08285g00001.1	sp|G5CEW6|IF4G_WHEAT --*- Eukaryotic translation initiation factor 4G IPR003891 (Initiation factor eIF-4 gamma, MA3), IPR016024 (Armadillo-type fold) GO:0005488 (binding)		5	5	4	NaN	NaN	NaN	-1.50079	-0.640905	-1.10435	-0.923788	-0.724388	-1.29475	NaN	NaN	-1.66615
9	Niben101Ctg08688g00001.1	sp|Q9SSK7|MLP34_ARATH *-*- MLP-like protein 34 IPR000916 (Bet v I domain), IPR023393 (START-like domain) GO:0006952 (defense response), GO:0009607 (response to biotic stimulus)		3	3	3	NaN	NaN	NaN	-1.27808	-1.36514	NaN	-1.51581	NaN	NaN	NaN	NaN	NaN
10	Niben101Ctg09170g00001.1	sp|Q03199|IPIB_TOBAC -*** Proteinase inhibitor I-B IPR000864 (Proteinase inhibitor I13, potato inhibitor I) GO:0004867 (serine-type endopeptidase inhibitor activity), GO:0009611 (response to wounding);sp|P82381|ICI_LINUS *-** Proteinase inhibitor IPR000864		4	4	4	NaN	NaN	NaN	-1.99861	-2.57131	NaN	-1.70054	-2.06908	2.18353	0.783943	0.521458	0.759792
11	Niben101Ctg09567g00001.1	sp|Q14974|IMB1_HUMAN *-*- Importin subunit beta-1 IPR016024 (Armadillo-type fold) GO:0005488 (binding)		3	2	2	NaN	NaN	NaN	-2.37939	-2.18467	-2.43675	-2.65071	-2.63273	-2.69197	-2.95693	-2.86477	-1.57112
12	Niben101Ctg10591g00003.1	sp|P45739|CATA_HELAN *-** Catalase IPR011614 (Catalase core domain), IPR018028 (Catalase, mono-functional, haem-containing), IPR020835 (Catalase-like domain) GO:0004096 (catalase activity), GO:0006979 (response to oxidative stress), GO:0020037 (heme bindin		10	2	2	NaN	NaN	NaN	-1.29136	0.840128	1.21867	0.993032	0.707777	0.510374	2.19636	0.858278	1.91071
13	Niben101Ctg10614g00004.1	sp|Q6CRQ9|ISU1_KLULA *-** Iron sulfur cluster assembly protein 1, mitochondrial IPR002871 (NIF system FeS cluster assembly, NifU, N-terminal) GO:0005506 (iron ion binding), GO:0016226 (iron-sulfur cluster assembly), GO:0051536 (iron-sulfur cluster binding)		2	2	2	NaN	NaN	NaN	-3.44518	NaN	-3.9063	NaN	NaN	NaN	NaN	NaN	-3.89147
14	Niben101Ctg11328g00002.1	AT4G16580.1 ***- Protein phosphatase 2C family protein LENGTH=467 IPR001932 (Protein phosphatase 2C (PP2C)-like domain) GO:0003824 (catalytic activity);AT4G16580.1 ***- Protein phosphatase 2C family protein LENGTH=467 IPR001932 (Protein phosphatase 2C (PP2		4	4	4	26	26	26	-0.906389	-0.400755	-0.85458	-0.86751	-0.966772	-1.58992	-0.71442	-1.03467	-0.347044
16	Niben101Ctg11716g00002.1	sp|P56820|EIF3D_ARATH **** Eukaryotic translation initiation factor 3 subunit D IPR007783 (Eukaryotic translation initiation factor 3 subunit D) GO:0003743 (translation initiation factor activity), GO:0005737 (cytoplasm), GO:0005852 (eukaryotic translation		4	1	1	NaN	NaN	NaN	-4.16251	-6.55407	-4.51031	-5.35616	-4.97245	-5.36331	-5.47856	-6.74198	-5.23304
17	Niben101Ctg12072g00001.1	sp|A4IPB3|IOLC_GEOTN *-*- 5-dehydro-2-deoxygluconokinase IPR029056 (Ribokinase-like)		3	2	2	NaN	43	43	-2.94181	-2.26831	-2.89237	-2.84894	-2.9226	-2.72924	-2.75803	-3.35418	-2.99359
18	Niben101Ctg13003g00003.1	gb|KEH39793.1| ***- DUF1997 family protein [Medicago truncatula] IPR018971 (Protein of unknown function DUF1997);gb|KEH39793.1| *-*- DUF1997 family protein [Medicago truncatula] IPR018971 (Protein of unknown function DUF1997);gb|KEH39793.1| ***- DUF1997 fa		3	3	3	NaN	NaN	NaN	-1.26689	-1.39175	-2.30665	-1.18199	-1.5881	-1.47375	-2.01254	-1.01431	-2.12541
19	Niben101Ctg13092g00001.1	emb|CAC83580.1| --*- major latex-like protein [Arabidopsis thaliana] IPR000916 (Bet v I domain), IPR023393 (START-like domain) GO:0006952 (defense response), GO:0009607 (response to biotic stimulus);sp|Q941R6|MLP31_ARATH ***- MLP-like protein 31 IPR000916		2	2	2	29	29	29	-0.277328	1.2151	NaN	0.759481	-1.60976	0.0236893	0.669855	NaN	-0.68903
20	Niben101Ctg13733g00003.1	sp|Q07346|DCE_PETHY *-*- Glutamate decarboxylase IPR002129 (Pyridoxal phosphate-dependent decarboxylase), IPR015424 (Pyridoxal phosphate-dependent transferase) GO:0016831 (carboxy-lyase activity), GO:0019752 (carboxylic acid metabolic process), GO:0030170		2	2	2	NaN	NaN	NaN	-0.375643	0.552393	-0.255457	-1.07494	-0.525328	-0.752455	-0.707376	-0.438416	-0.186081
21	Niben101Ctg13915g00004.1	sp|Q72MG4|IPYR_LEPIC **** Inorganic pyrophosphatase IPR008162 (Inorganic pyrophosphatase) GO:0000287 (magnesium ion binding), GO:0004427 (inorganic diphosphatase activity), GO:0005737 (cytoplasm), GO:0006796 (phosphate-containing compound metabolic process		3	2	2	NaN	NaN	NaN	NaN	NaN	NaN	-1.32572	NaN	-1.25093	NaN	NaN	NaN
22	Niben101Scf09631g00003.1	sp|P94072|GL33_ARATH ***- Germin-like protein subfamily 3 member 3 IPR001929 (Germin) GO:0030145 (manganese ion binding), GO:0045735 (nutrient reservoir activity);sp|P94072|GL33_ARATH ***- Germin-like protein subfamily 3 member 3 IPR001929 (Germin) GO:0030		5	5	5	NaN	NaN	NaN	3.76499	4.08375	3.93505	3.97052	3.91515	4.11131	3.73362	3.42878	3.8161
30	Niben101Scf03711g01021.1	sp|Q9XEX2|PRX2B_ARATH ***- Peroxiredoxin-2B IPR012336 (Thioredoxin-like fold) GO:0016491 (oxidoreductase activity);sp|Q9XEX2|PRX2B_ARATH ***- Peroxiredoxin-2B IPR012336 (Thioredoxin-like fold) GO:0016491 (oxidoreductase activity)		3	3	3	NaN	NaN	NaN	1.30468	1.19605	1.87908	1.74964	2.0891	1.83281	1.57272	1.63944	1.5493
31	Niben101Ctg14682g00001.1	emb|CDY58300.1| *-*- BnaA06g38740D [Brassica napus] IPR021584 (Thylakoid soluble phosphoprotein TSP9);emb|CDX80332.1| -**- BnaC09g34100D [Brassica napus] IPR021584 (Thylakoid soluble phosphoprotein TSP9)		3	3	3	NaN	NaN	NaN	0.281757	0.944944	0.698643	0.439112	0.0125599	0.246021	0.905016	0.207134	0.527035
34	Niben101Scf00078g02005.1	sp|P41101|RL27_SOLTU ***- 60S ribosomal protein L27 IPR001141 (Ribosomal protein L27e), IPR008991 (Translation protein SH3-like domain) GO:0003735 (structural constituent of ribosome), GO:0005622 (intracellular), GO:0005840 (ribosome), GO:0006412 (translat		5	3	1	NaN	NaN	NaN	1.45018	2.30697	1.75972	1.61904	1.58346	1.36897	1.12549	1.26406	1.08452
35	Niben101Ctg14991g00002.1	gb|KFB84164.1| ***- alpha/beta hydrolase [Calothrix sp. 336/3] IPR029058 (Alpha/Beta hydrolase fold)		2	2	2	NaN	NaN	NaN	NaN	-3.10971	NaN	-4.0109	-3.73549	NaN	NaN	-4.09741	NaN
37	Niben101Ctg15145g00003.1	sp|O23970|GPX1_HELAN **** Glutathione peroxidase 1 IPR000889 (Glutathione peroxidase), IPR012336 (Thioredoxin-like fold), IPR029759 (Glutathione peroxidase active site), IPR029760 (Glutathione peroxidase conserved site) GO:0004602 (glutathione peroxidase a		2	2	2	NaN	NaN	NaN	-2.19845	-2.19202	-2.41104	-2.06876	-1.27352	-2.16654	-2.39804	-1.46594	-2.52069
40	Niben101Ctg15507g00001.1	sp|Q6NRL0|PRXD1_XENLA **** Prolyl-tRNA synthetase associated domain-containing protein 1 IPR007214 (YbaK/aminoacyl-tRNA synthetase-associated domain) GO:0002161 (aminoacyl-tRNA editing activity)		3	3	3	NaN	NaN	NaN	-1.77432	-2.06126	-2.5169	-1.98154	-2.33692	-2.28558	-2.06582	-2.46675	-1.82413
42	Niben101Ctg15681g00001.1	sp|Q9FZG4|HXKL1_ARATH ***- Hexokinase-like 1 protein IPR001312 (Hexokinase) GO:0005524 (ATP binding), GO:0005975 (carbohydrate metabolic process), GO:0016773 (phosphotransferase activity, alcohol group as acceptor);sp|Q9FZG4|HXKL1_ARATH ***- Hexokinase-lik		4	4	3	NaN	NaN	NaN	NaN	-1.90863	-2.09553	-2.72592	-2.11212	-2.07091	-2.21053	-2.08922	-1.65912
44	Niben101Ctg15851g00002.1	AT5G16990.1 **** Zinc-binding dehydrogenase family protein LENGTH=343 IPR002085 (Alcohol dehydrogenase superfamily, zinc-type), IPR011032 (GroES (chaperonin 10)-like), IPR013149 (Alcohol dehydrogenase, C-terminal), IPR016040 (NAD(P)-binding domain) GO:0008		9	2	2	NaN	NaN	NaN	NaN	NaN	-1.20459	NaN	NaN	-1.35015	-1.635	-1.31021	-0.787134
52	Niben101Scf06332g00010.1	sp|Q8X132|H2A_NEUCR ***- Histone H2A IPR009072 (Histone-fold) GO:0000786 (nucleosome), GO:0003677 (DNA binding), GO:0005634 (nucleus), GO:0046982 (protein heterodimerization activity);sp|Q4HTT1|H2A_GIBZE ***- Histone H2A IPR009072 (Histone-fold);sp|Q4HTT1|		4	3	2	NaN	NaN	NaN	2.23733	1.99989	0.850565	2.57315	2.29349	2.09436	1.09099	2.46237	2.14845
53	Niben101Scf02881g05018.1	sp|Q03015|NDUS6_NEUCR ***- NADH-ubiquinone oxidoreductase 12 kDa subunit, mitochondrial IPR019377 (NADH-ubiquinone oxidoreductase, subunit 10);sp|Q03015|NDUS6_NEUCR ***- NADH-ubiquinone oxidoreductase 12 kDa subunit, mitochondrial IPR019377 (NADH-ubiquinon		2	2	2	NaN	NaN	NaN	NaN	-3.96908	-2.40976	-4.31923	NaN	NaN	NaN	NaN	NaN
55	Niben101Scf02927g09007.1	sp|Q9FDZ9|RL212_ARATH ***- 60S ribosomal protein L21-2 IPR001147 (Ribosomal protein L21e) GO:0003735 (structural constituent of ribosome), GO:0005622 (intracellular), GO:0005840 (ribosome), GO:0006412 (translation);sp|Q9FDZ9|RL212_ARATH ***- 60S ribosomal		7	7	1	NaN	NaN	NaN	1.28304	0.931776	1.66488	1.35337	1.55672	1.45054	0.704311	1.07556	1.0844
56	Niben101Scf00016g04007.1	sp|Q6G508|RL21_BARHE *-*- 50S ribosomal protein L21 IPR028909 (Ribosomal protein L21-like) GO:0003723 (RNA binding), GO:0003735 (structural constituent of ribosome), GO:0005622 (intracellular), GO:0005840 (ribosome), GO:0006412 (translation)		4	4	2	NaN	NaN	NaN	1.33308	0.82807	0.999088	1.15583	0.675654	0.713642	1.03636	0.817154	0.528959
57	Niben101Scf00017g00005.1	sp|A1RWY6|PSB1_THEPD **** Proteasome subunit beta 1 IPR001353 (Proteasome, subunit alpha/beta), IPR029055 (Nucleophile aminohydrolases, N-terminal) GO:0004175 (endopeptidase activity), GO:0004298 (threonine-type endopeptidase activity), GO:0005839 (proteas		7	7	3	NaN	NaN	NaN	0.0414658	0.617788	-0.354839	-0.206984	-0.0554447	-0.261343	0.0305233	0.160072	-0.495443
58	Niben101Scf00478g00005.1	sp|Q9FN94|RLK7_ARATH *-** Receptor-like protein kinase IPR011009 (Protein kinase-like domain), IPR013320 (Concanavalin A-like lectin/glucanase domain), IPR014729 (Rossmann-like alpha/beta/alpha sandwich fold) GO:0004672 (protein kinase activity), GO:000467		1	1	1	NaN	NaN	NaN	NaN	-1.60959	-1.14041	NaN	-1.33166	-1.38786	-1.5025	-2.32702	-1.54218
59	Niben101Scf05062g02001.1	AT5G64030.1 ***- S-adenosyl-L-methionine-dependent methyltransferases superfamily protein LENGTH=829 IPR004159 (Putative S-adenosyl-L-methionine-dependent methyltransferase), IPR029063 (S-adenosyl-L-methionine-dependent methyltransferase) GO:0008168 (methy		2	2	2	3	3	3	-3.21281	-2.11926	-2.09945	-2.32308	-1.90342	-2.01901	NaN	NaN	-1.86287
62	Niben101Scf00022g06009.1	gb|ABF94264.1| ***- expressed protein [Oryza sativa Japonica Group]		3	3	3	NaN	NaN	NaN	-0.0387154	0.761269	0.430992	0.22798	0.0261936	0.0954418	-0.0144768	-0.551176	-0.348906
64	Niben101Scf00024g04006.1	sp|P83970|PMA1_WHEAT *-** Plasma membrane ATPase IPR001757 (P-type ATPase), IPR004014 (Cation-transporting P-type ATPase, N-terminal), IPR023298 (P-type ATPase, transmembrane domain), IPR023299 (P-type ATPase, cytoplasmic domain N) GO:0000166 (nucleotide		6	4	2	NaN	NaN	7	0.758085	-0.137777	1.21474	0.648184	1.26338	1.2597	1.05946	1.21704	0.674486
65	Niben101Scf00028g03009.1	sp|Q110B7|RL14_TRIEI ***- 50S ribosomal protein L14 IPR000218 (Ribosomal protein L14b/L23e), IPR023571 (Ribosomal protein L14 domain) GO:0003735 (structural constituent of ribosome), GO:0005840 (ribosome), GO:0006412 (translation)		4	4	3	NaN	NaN	36	1.51008	1.14731	1.01461	1.40376	1.46754	1.25023	1.61142	1.43473	0.427853
66	Niben101Scf00033g01001.1	sp|Q07UZ4|ATPG_RHOP5 **** ATP synthase gamma chain IPR000131 (ATPase, F1 complex, gamma subunit), IPR023632 (ATPase, F1 complex, gamma subunit conserved site), IPR023633 (ATPase, F1 complex, gamma subunit domain) GO:0015986 (ATP synthesis coupled proton tr		12	12	1	NaN	NaN	NaN	1.69036	2.02256	1.89275	1.83467	1.90725	2.0013	1.5971	1.78052	1.61691
68	Niben101Scf00043g03012.1	sp|Q9FWA3|6GPD3_ARATH **** 6-phosphogluconate dehydrogenase, decarboxylating 3 IPR006113 (6-phosphogluconate dehydrogenase, decarboxylating), IPR008927 (6-phosphogluconate dehydrogenase, C-terminal-like), IPR016040 (NAD(P)-binding domain) GO:0004616 (phosp		14	6	2	NaN	NaN	NaN	-0.813538	-0.344879	-0.412975	-0.480156	0.0716858	0.160421	-0.712259	-0.00673103	-0.266062
69	Niben101Scf05230g03009.1	AT5G14470.1 **** GHMP kinase family protein LENGTH=366 IPR006206 (Mevalonate/galactokinase) GO:0005524 (ATP binding), GO:0005737 (cytoplasm), GO:0008152 (metabolic process), GO:0016301 (kinase activity), GO:0016773 (phosphotransferase activity, alcohol gro		1	1	1	NaN	NaN	NaN	-3.75373	NaN	-3.92125	-3.48849	-3.20479	-3.29971	-3.92355	-3.52316	-3.78815
71	Niben101Scf03444g03013.1	sp|Q3T0R4|DRS7B_BOVIN *-** Dehydrogenase/reductase SDR family member 7B IPR002347 (Glucose/ribitol dehydrogenase) GO:0008152 (metabolic process), GO:0016491 (oxidoreductase activity);sp|Q3T0R4|DRS7B_BOVIN *-** Dehydrogenase/reductase SDR family member 7B I		3	3	3	NaN	NaN	NaN	-2.71333	-3.26052	NaN	-2.79301	-1.47223	-2.19268	-2.78482	NaN	-2.37982
74	Niben101Scf00051g00011.1	sp|Q05196|PABP5_ARATH *-** Polyadenylate-binding protein 5 IPR012677 (Nucleotide-binding alpha-beta plait domain) GO:0000166 (nucleotide binding), GO:0003676 (nucleic acid binding)		7	7	2	NaN	NaN	14	0.239307	-0.0153847	-0.283886	-0.309845	-0.562378	-0.468662	-0.0114651	-0.0407124	-0.761846
76	Niben101Scf00054g01013.1	sp|Q21N29|METE_SACD2 **** 5-methyltetrahydropteroyltriglutamate--homocysteine methyltransferase IPR006276 (Cobalamin-independent methionine synthase) GO:0003871 (5-methyltetrahydropteroyltriglutamate-homocysteine S-methyltransferase activity), GO:0008270 (		35	4	1	NaN	NaN	NaN	1.161	1.40194	1.52436	1.4464	1.43444	1.19705	1.81865	1.71569	1.5811
78	Niben101Scf00057g00027.1	sp|P00297|PLAS_SOLCR ***- Plastocyanin IPR001235 (Blue (type 1) copper protein, plastocyanin-type), IPR028871 (Blue (type 1) copper protein, binding site) GO:0005507 (copper ion binding), GO:0009055 (electron carrier activity)		3	1	1	NaN	NaN	NaN	1.59153	1.11034	1.44767	0.780279	1.10184	1.09902	1.4022	0.746477	1.33964
81	Niben101Scf00058g09014.1	AT3G22425.2 **** imidazoleglycerol-phosphate dehydratase LENGTH=270 IPR000807 (Imidazoleglycerol-phosphate dehydratase) GO:0000105 (histidine biosynthetic process), GO:0004424 (imidazoleglycerol-phosphate dehydratase activity)		1	1	1	NaN	NaN	NaN	-0.451527	0.349299	NaN	-0.150816	NaN	NaN	-1.15707	NaN	NaN
82	Niben101Scf00059g04016.1	AT3G53560.1 ***- Tetratricopeptide repeat (TPR)-like superfamily protein LENGTH=340 IPR011990 (Tetratricopeptide-like helical domain) GO:0005515 (protein binding);AT2G37400.1 ***- Tetratricopeptide repeat (TPR)-like superfamily protein LENGTH=333 IPR011990		6	6	6	NaN	NaN	NaN	-1.0379	-1.58555	-1.14475	-0.873451	-1.08147	-0.929262	-0.408964	-0.952705	-0.0790024
83	Niben101Scf00059g04019.1	AT3G53580.1 **** diaminopimelate epimerase family protein LENGTH=362 IPR001653 (Diaminopimelate epimerase, DapF) GO:0005737 (cytoplasm), GO:0008837 (diaminopimelate epimerase activity), GO:0009089 (lysine biosynthetic process via diaminopimelate);AT3G53580		4	4	4	13	13	13	-0.140984	-0.66482	-0.0981236	0.229258	-0.0357571	-0.0917931	0.485302	-0.426584	0.00979233
84	Niben101Scf00062g01026.1	sp|Q802W2|A9A1B_DANRE **** Aldehyde dehydrogenase family 9 member A1-B IPR010061 (Methylmalonate-semialdehyde dehydrogenase), IPR016161 (Aldehyde/histidinol dehydrogenase) GO:0004491 (methylmalonate-semialdehyde dehydrogenase (acylating) activity), GO:0008		4	4	1	NaN	NaN	NaN	-1.60898	-1.2682	-2.58895	-1.76604	-1.50085	-1.55676	-1.82484	-1.90017	-1.76669
85	Niben101Scf00063g03007.1	sp|P69039|IF5A1_NICPL **** Eukaryotic translation initiation factor 5A-1 IPR001884 (Translation elongation factor IF5A) GO:0003723 (RNA binding), GO:0003746 (translation elongation factor activity), GO:0006452 (translational frameshifting), GO:0043022 (rib		7	2	2	NaN	NaN	NaN	-1.87765	-1.39881	-1.50072	-1.61045	-1.56322	-1.59344	-1.38193	-1.57688	-1.40145
86	Niben101Scf00063g06042.1	sp|P74061|RPE_SYNY3 **** Ribulose-phosphate 3-epimerase IPR000056 (Ribulose-phosphate 3-epimerase-like), IPR013785 (Aldolase-type TIM barrel) GO:0003824 (catalytic activity), GO:0005975 (carbohydrate metabolic process), GO:0008152 (metabolic process), GO:0		4	4	1	NaN	NaN	NaN	3.15657	3.44651	3.78935	3.68447	3.43862	3.57406	3.23529	2.97409	2.88215
88	Niben101Scf00063g10008.1	sp|Q9SQL2|CB24_PEA ***- Chlorophyll a-b binding protein P4, chloroplastic IPR022796 (Chlorophyll A-B binding protein), IPR023329 (Chlorophyll a/b binding protein domain) GO:0009765 (photosynthesis, light harvesting), GO:0016020 (membrane);sp|P27521|CA4_ARA		8	5	5	NaN	NaN	NaN	3.08237	3.48721	3.68668	3.59645	3.81479	3.63527	3.02179	3.23772	3.64172
89	Niben101Scf00063g13005.1	AT3G47520.1 **** malate dehydrogenase LENGTH=403 IPR001557 (L-lactate/malate dehydrogenase) GO:0003824 (catalytic activity), GO:0005975 (carbohydrate metabolic process), GO:0006108 (malate metabolic process), GO:0016491 (oxidoreductase activity), GO:001661		13	12	8	NaN	NaN	NaN	2.19549	2.74317	2.83698	2.46071	2.71522	2.57274	2.62991	2.53886	2.82794
90	Niben101Scf00063g13014.1	sp|Q55087|CHLP_SYNY3 **** Geranylgeranyl diphosphate reductase IPR003042 (Aromatic-ring hydroxylase-like), IPR011777 (Geranylgeranyl reductase family), IPR016040 (NAD(P)-binding domain), IPR023753 (Pyridine nucleotide-disulphide oxidoreductase, FAD/NAD(P)-		22	22	2	55	55	NaN	3.03162	3.01979	3.30244	3.4582	3.18129	3.25235	3.20836	3.29033	3.0579
94	Niben101Scf00069g12009.1	sp|Q6FW88|PMIP_CANGA **** Mitochondrial intermediate peptidase IPR001567 (Peptidase M3A/M3B), IPR024077 (Neurolysin/Thimet oligopeptidase, domain 2), IPR024079 (Metallopeptidase, catalytic domain), IPR024080 (Neurolysin/Thimet oligopeptidase, N-terminal) G		32	32	32	NaN	NaN	NaN	2.71562	2.66365	2.91239	2.58463	2.71018	2.83157	2.93072	2.77725	2.74069
95	Niben101Scf00069g12017.1	AT5G26780.3 **** serine hydroxymethyltransferase 2 LENGTH=533 IPR001085 (Serine hydroxymethyltransferase), IPR015424 (Pyridoxal phosphate-dependent transferase) GO:0003824 (catalytic activity), GO:0004372 (glycine hydroxymethyltransferase activity), GO:000		27	10	10	NaN	NaN	NaN	2.04017	2.12547	1.97323	2.04957	1.9016	1.88788	1.81547	1.71159	1.78569
96	Niben101Scf00077g00018.1	sp|Q9M612|NACA_PINTA ***- Nascent polypeptide-associated complex subunit alpha-like protein IPR016641 (Nascent polypeptide-associated complex subunit alpha) GO:0005515 (protein binding)		8	4	1	NaN	NaN	NaN	-1.63522	-0.518246	-0.538303	-0.753944	-0.614939	-0.339277	-1.27457	-1.01653	-0.28804
98	Niben101Scf00078g02007.1	ref|WP_015140241.1| *-*- GUN4 protein [N [Nostoc sp. PCC 7524] IPR008629 (GUN4-like)		6	6	4	NaN	NaN	NaN	-0.265303	-0.442534	-0.727287	0.0642738	0.0171986	-0.132524	0.124668	0.176586	0.284683
100	Niben101Scf00085g01007.1	sp|P41099|RLA2_PARAR *-*- 60S acidic ribosomal protein P2 IPR001813 (Ribosomal protein L10/L12) GO:0003735 (structural constituent of ribosome), GO:0005622 (intracellular), GO:0005840 (ribosome), GO:0006414 (translational elongation)		3	1	1	NaN	NaN	NaN	-2.30869	-1.62104	-2.49177	-1.9588	-1.88429	-2.46622	-2.65436	-1.98898	-1.44406
103	Niben101Scf00085g05010.1	sp|Q9XF38|PROF_PYRCO ***- Profilin IPR005455 (Profilin)		2	2	2	NaN	NaN	NaN	NaN	NaN	-2.43248	NaN	NaN	-2.49117	-2.67144	NaN	-2.35032
105	Niben101Scf04784g03005.1	sp|P46301|RS25_SOLLC ***- 40S ribosomal protein S25 IPR004977 (Ribosomal protein S25), IPR011991 (Winged helix-turn-helix DNA-binding domain);sp|P46301|RS25_SOLLC ***- 40S ribosomal protein S25 IPR004977 (Ribosomal protein S25);sp|P46301|RS25_SOLLC ***- 40		3	3	3	NaN	NaN	NaN	1.37645	1.28858	2.19432	1.76512	1.46056	1.80834	1.93017	1.80386	1.88622
106	Niben101Scf05174g01001.1	sp|P97852|DHB4_RAT *-*- Peroxisomal multifunctional enzyme type 2 IPR003033 (SCP2 sterol-binding domain);sp|P97852|DHB4_RAT *-*- Peroxisomal multifunctional enzyme type 2 IPR003033 (SCP2 sterol-binding domain);AT5G42890.1 ***- sterol carrier protein 2 LENG		4	4	4	NaN	NaN	NaN	NaN	NaN	-1.88147	-2.71553	-2.04607	-2.13945	-2.14811	-2.90518	-2.64148
108	Niben101Scf07255g01023.1	sp|A8LIV0|NUOI_DINSH *-*- NADH-quinone oxidoreductase subunit I IPR017896 (4Fe-4S ferredoxin-type, iron-sulphur binding domain) GO:0051536 (iron-sulfur cluster binding);sp|A8EZZ7|NUOI_RICCK **** NADH-quinone oxidoreductase subunit I IPR010226 (NADH-quinone		2	2	2	NaN	NaN	NaN	-2.59251	-2.52432	-2.38202	NaN	-2.67835	-2.30018	-2.90378	-3.39066	-2.51344
109	Niben101Scf00094g00009.1	sp|P43177|BEV1D_BETPN ***- Major pollen allergen Bet v 1-D/H IPR000916 (Bet v I domain), IPR023393 (START-like domain), IPR024949 (Bet v I type allergen) GO:0006952 (defense response), GO:0009607 (response to biotic stimulus)		8	8	8	NaN	NaN	NaN	2.06798	1.92256	1.81403	1.68003	1.97049	1.71664	1.96047	1.31274	1.02552
110	Niben101Scf09133g02006.1	sp|O17320|ACT_CRAGI ***- Actin IPR004000 (Actin family);sp|O17320|ACT_CRAGI ***- Actin IPR004000 (Actin family)		21	4	0	NaN	NaN	0	1.22588	1.41942	1.81113	1.23751	1.39696	1.36061	1.20836	0.975546	0.96102
112	Niben101Scf01526g01001.1	sp|O49686|PYR1_ARATH ***- Abscisic acid receptor PYR1 IPR019587 (Polyketide cyclase/dehydrase), IPR023393 (START-like domain);sp|O49686|PYR1_ARATH ***- Abscisic acid receptor PYR1 IPR019587 (Polyketide cyclase/dehydrase), IPR023393 (START-like domain)		5	5	3	NaN	NaN	NaN	-1.13022	NaN	-1.20608	-1.48394	-1.23047	-1.11643	-0.831774	-0.900038	NaN
115	Niben101Scf00107g03016.1	sp|Q2N5X0|KYNB_ERYLH **** Kynurenine formamidase IPR007325 (Kynurenine formamidase) GO:0004061 (arylformamidase activity), GO:0019441 (tryptophan catabolic process to kynurenine);sp|Q1GTB8|KYNB_SPHAL **** Kynurenine formamidase IPR007325 (Kynurenine formam		3	3	3	17	17	17	-1.76891	NaN	-2.32445	-2.53645	-1.15819	-2.37091	NaN	-3.44624	NaN
116	Niben101Scf00109g00017.1	ref|XP_003630569.1| ***- Mitochondrial phosphate carrier protein [Medicago truncatula] IPR018108 (Mitochondrial substrate/solute carrier), IPR023395 (Mitochondrial carrier domain)		11	3	3	NaN	18	18	-1.53977	-0.436228	-0.290514	-0.684822	-0.972132	-0.805527	-0.362484	-0.713705	-0.462883
117	Niben101Scf00109g02016.1	sp|P23438|SSRB_CANFA -**- Translocon-associated protein subunit beta IPR008856 (Translocon-associated protein subunit beta) GO:0005783 (endoplasmic reticulum), GO:0016021 (integral component of membrane)		2	2	1	NaN	NaN	NaN	-1.28328	NaN	-1.16824	-0.446978	-0.76516	-0.515985	-1.03307	-1.37264	-0.813093
118	Niben101Scf00109g02025.1	AT3G26900.1 ***- shikimate kinase like 1 LENGTH=280 IPR000623 (Shikimate kinase/Threonine synthase-like 1), IPR027417 (P-loop containing nucleoside triphosphate hydrolase)		3	3	3	NaN	NaN	NaN	-1.24544	-0.848497	-2.33121	-1.89593	-2.50763	-2.44129	-1.54137	-2.40092	-2.13602
119	Niben101Scf00109g05011.1	AT4G14605.1 **** Mitochondrial transcription termination factor family protein LENGTH=493 IPR003690 (Mitochodrial transcription termination factor) GO:0003690 (double-stranded DNA binding), GO:0005739 (mitochondrion), GO:0006355 (regulation of transcriptio		3	3	1	8	8	NaN	-4.89096	NaN	-4.20365	NaN	-3.86606	-3.7034	NaN	NaN	NaN
120	Niben101Scf00109g10005.1	sp|Q9C7F5|NTF2_ARATH **** Nuclear transport factor 2 IPR002075 (Nuclear transport factor 2) GO:0005622 (intracellular), GO:0006810 (transport);sp|Q9C7F5|NTF2_ARATH **** Nuclear transport factor 2 IPR002075 (Nuclear transport factor 2) GO:0005622 (intracell		5	5	4	NaN	NaN	NaN	0.412359	0.553318	0.920862	0.223879	0.753109	0.819607	0.761608	0.65593	1.75021
122	Niben101Scf00109g10030.1	sp|P92792|TOM20_SOLTU **** Mitochondrial import receptor subunit TOM20 IPR010547 (Plant specific mitochondrial import receptor subunit TOM20) GO:0005515 (protein binding), GO:0005742 (mitochondrial outer membrane translocase complex), GO:0045040 (protein i		3	3	3	NaN	NaN	NaN	-2.74842	-2.66396	-1.88356	-2.47194	-1.97277	-2.34258	-2.23199	-2.32971	-1.77279
126	Niben101Scf00110g05008.1	sp|C6E178|SECA_GEOSM ***- Protein translocase subunit SecA IPR000185 (Protein translocase subunit SecA), IPR027417 (P-loop containing nucleoside triphosphate hydrolase) GO:0005524 (ATP binding), GO:0006605 (protein targeting), GO:0006886 (intracellular pro		32	32	32	NaN	NaN	NaN	2.6328	2.74634	2.37779	2.51965	2.50725	2.32851	2.5556	2.16141	2.22145
127	Niben101Scf00110g05013.1	sp|P56601|PPOX_MYXXA **** Protoporphyrinogen oxidase IPR004572 (Protoporphyrinogen oxidase), IPR016040 (NAD(P)-binding domain), IPR027418 (Protoporphyrinogen oxidase, C-terminal domain) GO:0004729 (oxygen-dependent protoporphyrinogen oxidase activity), GO:		7	7	7	NaN	NaN	NaN	-0.0842133	0.0500336	0.066246	0.0590343	0.170645	0.168228	-0.108009	-0.105516	0.404562
128	Niben101Scf03734g04015.1	sp|O65743|RL24_CICAR ***- 60S ribosomal protein L24 IPR000988 (Ribosomal protein L24e-related), IPR023441 (Ribosomal protein L24e domain), IPR023442 (Ribosomal protein L24e, conserved site);sp|O65743|RL24_CICAR ***- 60S ribosomal protein L24 IPR000988 (Rib		4	4	4	NaN	NaN	NaN	0.105108	0.34395	1.21509	0.968597	1.59803	1.33005	0.523983	0.563238	1.39613
131	Niben101Scf00116g05006.1	AT1G11360.1 ***- Adenine nucleotide alpha hydrolases-like superfamily protein LENGTH=242 IPR006015 (Universal stress protein A) GO:0006950 (response to stress)		5	5	3	NaN	NaN	NaN	-0.552706	-0.254448	-0.666531	-0.520504	-0.47204	-0.222254	-0.198492	-0.525467	-1.18663
132	Niben101Scf00117g00006.1	sp|Q975I1|RL3_SULTO ***- 50S ribosomal protein L3 IPR000597 (Ribosomal protein L3), IPR009000 (Translation protein, beta-barrel domain) GO:0003735 (structural constituent of ribosome), GO:0005622 (intracellular), GO:0005840 (ribosome), GO:0006412 (translat		16	7	3	NaN	NaN	NaN	0.463421	0.923178	0.675461	1.0447	0.785349	1.07536	0.918108	0.242321	1.20376
133	Niben101Scf00117g00007.1	sp|B9MKI0|RL4_CALBD ***- 50S ribosomal protein L4 IPR002136 (Ribosomal protein L4/L1e), IPR023574 (Ribosomal protein L4 domain) GO:0003735 (structural constituent of ribosome), GO:0005840 (ribosome), GO:0006412 (translation)		4	4	1	NaN	NaN	NaN	2.69919	2.77707	2.4767	2.50418	2.33172	2.51603	2.28243	3.10339	2.05932
134	Niben101Scf00117g02019.1	sp|B2S0M0|DNAK_BORHD ***- Chaperone protein DnaK IPR013126 (Heat shock protein 70 family), IPR029047 (Heat shock protein 70kD, peptide-binding domain), IPR029048 (Heat shock protein 70kD, C-terminal domain) GO:0005524 (ATP binding), GO:0006457 (protein fol		33	4	4	NaN	NaN	NaN	1.93289	0.401581	1.62821	2.28622	2.49182	1.94391	2.6992	2.49912	2.58535
137	Niben101Scf00123g04003.1	sp|P25076|CY11_SOLTU **** Cytochrome c1-1, heme protein, mitochondrial IPR002326 (Cytochrome c1) GO:0005506 (iron ion binding), GO:0009055 (electron carrier activity), GO:0020037 (heme binding);sp|P25076|CY11_SOLTU **** Cytochrome c1-1, heme protein, mitoc		3	3	2	NaN	NaN	NaN	NaN	NaN	-1.55121	-2.10558	-1.34612	-1.57012	-2.01295	-1.90638	-1.70914
138	Niben101Scf00123g06011.1	sp|Q9SSB8|CX5B2_ARATH **** Cytochrome c oxidase subunit 5b-2, mitochondrial IPR002124 (Cytochrome c oxidase, subunit Vb) GO:0004129 (cytochrome-c oxidase activity), GO:0005740 (mitochondrial envelope);sp|Q9SSB8|CX5B2_ARATH **** Cytochrome c oxidase subunit		2	2	2	NaN	NaN	NaN	-1.17051	-0.402576	-1.16571	-0.658489	-0.862448	-1.14673	-1.39889	-1.14607	-0.427032
141	Niben101Scf00127g01005.1	AT1G52360.2 ***- Coatomer, beta subunit LENGTH=970 IPR016453 (Coatomer beta subunit (COPB2)) GO:0005198 (structural molecule activity), GO:0005515 (protein binding), GO:0006886 (intracellular protein transport), GO:0016192 (vesicle-mediated transport), G		13	13	5	NaN	NaN	NaN	0.280039	0.789795	0.80652	0.710062	0.974705	0.859802	0.0786228	0.185139	0.565401
142	Niben101Scf00127g04004.1	sp|Q5B2V1|HSP70_EMENI *-*- Heat shock 70 kDa protein IPR013126 (Heat shock protein 70 family), IPR029047 (Heat shock protein 70kD, peptide-binding domain), IPR029048 (Heat shock protein 70kD, C-terminal domain)		23	2	2	NaN	5	5	NaN	NaN	-2.73791	-2.7911	-2.86833	NaN	NaN	NaN	-2.47774
144	Niben101Scf00128g05001.1	sp|Q9VR59|VIP1_DROME *-*- Inositol hexakisphosphate and diphosphoinositol-pentakisphosphate kinase IPR029033 (Histidine phosphatase superfamily) GO:0003993 (acid phosphatase activity);sp|P91309|VIP1_CAEEL ***- Inositol hexakisphosphate and diphosphoinosito		1	1	1	NaN	NaN	NaN	NaN	-2.6487	-4.06119	-4.14013	-4.1013	-4.38499	-4.15845	NaN	-4.1078
145	Niben101Scf00130g01022.1	sp|Q5U241|PD5BB_XENLA *-*- Sister chromatid cohesion protein PDS5 homolog B-B IPR016024 (Armadillo-type fold) GO:0005488 (binding);sp|Q5U241|PD5BB_XENLA *-*- Sister chromatid cohesion protein PDS5 homolog B-B IPR016024 (Armadillo-type fold) GO:0005488 (bin		4	4	4	NaN	NaN	NaN	NaN	NaN	-1.41355	-0.962565	NaN	-0.913748	NaN	NaN	NaN
146	Niben101Scf00130g05009.1	sp|P12612|TCPA_YEAST *-*- T-complex protein 1 subunit alpha IPR002423 (Chaperonin Cpn60/TCP-1), IPR027409 (GroEL-like apical domain), IPR027410 (TCP-1-like chaperonin intermediate domain), IPR027413 (GroEL-like equatorial domain) GO:0005524 (ATP binding),		7	2	2	32	10	10	-1.33619	-0.915007	-1.69163	-1.41747	-1.62189	-1.57257	NaN	-1.83661	-1.29858
148	Niben101Scf00132g03012.1	sp|Q9SGW3|PSD8A_ARATH **** 26S proteasome non-ATPase regulatory subunit 8 homolog A IPR005062 (SAC3/GANP/Nin1/mts3/eIF-3 p25) GO:0005838 (proteasome regulatory particle), GO:0006508 (proteolysis);sp|Q9SGW3|PSD8A_ARATH **** 26S proteasome non-ATPase regulat		5	3	3	32	NaN	NaN	-2.17365	-3.3263	-2.11486	-2.04249	-2.06567	-1.69234	-2.5176	-1.91326	-2.13813
149	Niben101Scf00133g01004.1	gb|ABD66596.1| **** iron-binding protein [Pyrus pyrifolia] IPR001519 (Ferritin), IPR008331 (Ferritin/DPS protein domain), IPR009078 (Ferritin-like superfamily) GO:0006826 (iron ion transport), GO:0006879 (cellular iron ion homeostasis), GO:0008199 (ferric		9	9	7	NaN	NaN	NaN	-0.456327	1.0124	0.272266	1.21801	0.662172	-0.33444	1.2809	0.685579	0.391737
151	Niben101Scf00135g00025.1	sp|Q9T0I8|MTN1_ARATH ***- 5-methylthioadenosine/S-adenosylhomocysteine nucleosidase 1 IPR018017 (Nucleoside phosphorylase) GO:0003824 (catalytic activity), GO:0009116 (nucleoside metabolic process)		8	8	4	NaN	NaN	NaN	1.1044	0.907444	0.837728	1.12707	1.18856	0.939135	1.11634	1.29782	1.38536
152	Niben101Scf00135g00027.1	AT4G38810.2 **** Calcium-binding EF-hand family protein LENGTH=375 IPR011992 (EF-hand domain pair) GO:0005509 (calcium ion binding)		5	5	2	NaN	NaN	NaN	-0.51791	-1.81613	-1.81952	-1.18392	-1.03971	-1.09327	-1.67202	-1.83949	-1.23379
155	Niben101Scf00136g03005.1	sp|Q1M0P5|METB_HELPX ***- Cystathionine gamma-synthase IPR000277 (Cys/Met metabolism, pyridoxal phosphate-dependent enzyme), IPR015424 (Pyridoxal phosphate-dependent transferase) GO:0003824 (catalytic activity), GO:0030170 (pyridoxal phosphate binding)		11	7	0	NaN	NaN	0	-1.05033	-0.652206	-1.37064	-1.12626	-1.32052	-1.38557	-1.59319	-1.32463	-0.967413
159	Niben101Scf00149g01014.1	sp|A2SIR5|DNAJ_METPP ***- Chaperone protein DnaJ IPR001623 (DnaJ domain), IPR002939 (Chaperone DnaJ, C-terminal) GO:0006457 (protein folding), GO:0051082 (unfolded protein binding);sp|A8GV67|DNAJ_RICB8 ***- Chaperone protein DnaJ IPR001623 (DnaJ domain), I		2	2	2	NaN	NaN	NaN	-3.55835	NaN	NaN	-3.35431	-3.42183	NaN	NaN	NaN	NaN
161	Niben101Scf00149g06013.1	ref|WP_008196576.1| **** chitin-binding protein [Microcystis sp. T1-4] emb|CCI30484.1| Chlorophyll a synthase [Microcystis sp. T1-4] IPR000537 (UbiA prenyltransferase family) GO:0004659 (prenyltransferase activity), GO:0015995 (chlorophyll biosynthetic pro		2	2	2	NaN	NaN	NaN	NaN	NaN	-0.730631	-1.45962	-1.41129	-1.28131	-1.49064	-1.92129	-1.04732
162	Niben101Scf03275g00016.1	sp|P28268|TBA_EUPVA ***- Tubulin alpha chain IPR000217 (Tubulin), IPR023123 (Tubulin, C-terminal) GO:0003924 (GTPase activity), GO:0005200 (structural constituent of cytoskeleton), GO:0005525 (GTP binding), GO:0005874 (microtubule), GO:0006184 (GTP catabol		16	4	4	NaN	NaN	NaN	0.46208	1.17789	1.38984	1.51568	0.931034	0.929113	-0.0155582	-0.389168	0.786671
166	Niben101Scf00151g07009.1	ref|XP_002523935.1| **** hydrolase, hydrolyzing O-glycosyl compounds, putative [Ricinus communis] gb|EEF38422.1| hydrolase, hydrolyzing O-glycosyl compounds, putative [Ricinus communis] IPR002772 (Glycoside hydrolase family 3 C-terminal domain), IPR017853		16	16	9	NaN	NaN	NaN	1.76255	1.77819	1.56655	1.40823	2.0373	2.13307	1.70344	1.65612	1.49136
171	Niben101Scf00153g00021.1	sp|C0HJB3|MANA_CANEN **** Alpha-mannosidase IPR011013 (Galactose mutarotase-like domain), IPR011330 (Glycoside hydrolase/deacetylase, beta/alpha-barrel), IPR013780 (Glycosyl hydrolase, family 13, all-beta), IPR028995 (Glycoside hydrolase, families 57/38, c		2	2	2	NaN	NaN	NaN	NaN	NaN	NaN	NaN	-2.532	NaN	-2.42731	-2.10017	-2.41007
172	Niben101Scf00154g01001.1	sp|A6TRI3|SPEE_ALKMQ ***- Polyamine aminopropyl transferase IPR001045 (Spermidine/spermine synthases family), IPR029063 (S-adenosyl-L-methionine-dependent methyltransferase), IPR030373 (Polyamine biosynthesis domain, conserved site) GO:0003824 (catalytic a		11	11	3	NaN	NaN	NaN	1.54242	1.41558	1.84557	2.1329	2.13984	2.08718	1.41681	2.06387	1.78854
173	Niben101Scf09310g02012.1	sp|B1I3J6|DXS_DESAP *-*- 1-deoxy-D-xylulose-5-phosphate synthase IPR005475 (Transketolase-like, pyrimidine-binding domain), IPR005476 (Transketolase, C-terminal), IPR009014 (Transketolase, C-terminal/Pyruvate-ferredoxin oxidoreductase, domain II), IPR02906		2	2	2	NaN	NaN	NaN	NaN	NaN	NaN	NaN	NaN	NaN	-2.29555	-3.19062	-2.06717
176	Niben101Scf00155g04014.1	AT5G56350.1 **** Pyruvate kinase family protein LENGTH=498 IPR001697 (Pyruvate kinase) GO:0000287 (magnesium ion binding), GO:0003824 (catalytic activity), GO:0004743 (pyruvate kinase activity), GO:0006096 (glycolytic process), GO:0030955 (potassium ion bi		7	5	5	NaN	21	21	-1.1768	-0.830561	-1.04906	-0.511799	-0.535738	-0.877285	-1.06171	-1.47467	-1.21071
177	Niben101Scf00157g03004.1	AT1G50900.1 ***- Ankyrin repeat family protein LENGTH=175 IPR020683 (Ankyrin repeat-containing domain)		4	4	4	NaN	NaN	NaN	0.674833	1.08071	1.24466	0.538395	0.677908	0.355774	0.924414	1.36847	1.72929
178	Niben101Scf05322g00002.1	sp|Q9FLP6|SUMO2_ARATH ***- Small ubiquitin-related modifier 2 IPR029071 (Ubiquitin-related domain) GO:0005515 (protein binding);sp|Q9FLP6|SUMO2_ARATH ***- Small ubiquitin-related modifier 2 IPR029071 (Ubiquitin-related domain) GO:0005515 (protein binding);		3	3	1	NaN	NaN	NaN	-1.02768	-1.55337	-0.93527	-1.2667	-1.10739	-1.35477	-1.24591	-1.3995	-1.18004
183	Niben101Scf04926g06003.1	sp|B4EAW5|DER_BURCJ --*- GTPase Der IPR005688 (Chloroplast protein import component Toc34), IPR027417 (P-loop containing nucleoside triphosphate hydrolase) GO:0005525 (GTP binding), GO:0006886 (intracellular protein transport), GO:0009707 (chloroplast oute		6	6	4	NaN	NaN	NaN	-2.67096	-1.63244	-0.618803	-1.5075	-1.38891	-1.4053	-1.39699	-0.583853	0.129906
185	Niben101Scf00163g08019.1	sp|Q885L1|PHS_PSESM **** Pterin-4-alpha-carbinolamine dehydratase IPR001533 (Transcriptional coactivator/pterin dehydratase) GO:0006729 (tetrahydrobiopterin biosynthetic process), GO:0008124 (4-alpha-hydroxytetrahydrobiopterin dehydratase activity)		5	2	2	39	NaN	NaN	0.172979	0.246677	-0.38209	0.297388	0.00466728	0.258947	0.513008	0.247618	0.317606
186	Niben101Scf00163g17005.1	sp|B6IS04|MSRA_RHOCS **** Peptide methionine sulfoxide reductase MsrA IPR002569 (Peptide methionine sulphoxide reductase MsrA), IPR028427 (Peptide methionine sulfoxide reductase) GO:0006979 (response to oxidative stress), GO:0008113 (peptide-methionine (S)		7	7	1	NaN	NaN	5	0.818829	0.842606	0.781036	0.52076	0.64259	0.626659	0.751461	0.698696	0.28882
187	Niben101Scf00163g17006.1	sp|O65806|MGN_EUPLA ***- Protein mago nashi homolog IPR004023 (Mago nashi protein) GO:0005634 (nucleus);sp|P49030|MGN_ORYSJ ***- Protein mago nashi homolog IPR004023 (Mago nashi protein) GO:0005634 (nucleus)		3	3	3	NaN	NaN	NaN	NaN	NaN	-2.29394	NaN	-1.42672	-1.85321	-2.27626	-2.47909	-1.77073
188	Niben101Scf00163g23018.1	sp|B0S230|PFKA_FINM2 *-** ATP-dependent 6-phosphofructokinase IPR000023 (Phosphofructokinase domain), IPR012004 (Pyrophosphate-dependent phosphofructokinase TP0108), IPR022953 (Phosphofructokinase) GO:0003872 (6-phosphofructokinase activity), GO:0005524 (A		7	7	5	NaN	NaN	NaN	-0.157894	-0.135773	-0.464432	-0.353102	-0.513018	-0.255743	-0.505714	-0.100954	-0.776377
189	Niben101Scf07564g01020.1	sp|Q5LGR6|RL27_BACFN ***- 50S ribosomal protein L27 IPR001684 (Ribosomal protein L27) GO:0003735 (structural constituent of ribosome), GO:0005622 (intracellular), GO:0005840 (ribosome), GO:0006412 (translation);sp|Q5LGR6|RL27_BACFN *-*- 50S ribosomal prote		4	4	4	NaN	NaN	NaN	0.777685	1.39928	0.700712	0.819328	0.191628	0.435242	0.167408	0.112394	0.779209
191	Niben101Scf00167g04017.1	sp|A4QK93|ATPI_BARVE **** ATP synthase subunit a, chloroplastic IPR000568 (ATPase, F0 complex, subunit A), IPR001865 (Ribosomal protein S2), IPR023591 (Ribosomal protein S2, flavodoxin-like domain) GO:0003735 (structural constituent of ribosome), GO:000562		8	2	2	NaN	NaN	NaN	-0.0345516	0.632511	0.508568	0.79318	0.650482	0.0450096	-1.0678	-0.0946026	-0.147793
192	Niben101Scf00168g06001.1	ref|WP_026797076.1| ***- MULTISPECIES: hypothetical protein [Planktothrix];ref|WP_026797076.1| ***- MULTISPECIES: hypothetical protein [Planktothrix]		5	5	5	NaN	NaN	NaN	-1.0345	-0.862873	-0.71501	-0.745186	-0.795736	-0.90053	-1.78425	-1.36224	-1.05621
193	Niben101Scf00168g08008.1	sp|P14030|RL6_METVA ***- 50S ribosomal protein L6 IPR000702 (Ribosomal protein L6) GO:0003735 (structural constituent of ribosome), GO:0005622 (intracellular), GO:0005840 (ribosome), GO:0006412 (translation), GO:0019843 (rRNA binding);sp|P49210|RL9_ORYSJ *		11	2	2	NaN	NaN	NaN	-0.374521	-1.32537	-0.759882	-0.629871	-0.517549	-0.525869	-0.3386	-0.107542	-0.0552445
196	Niben101Scf00173g04002.1	sp|Q2HJH1|DNPEP_BOVIN **** Aspartyl aminopeptidase IPR001948 (Peptidase M18), IPR023358 (Peptidase M18, domain 2) GO:0004177 (aminopeptidase activity), GO:0006508 (proteolysis), GO:0008270 (zinc ion binding)		6	6	1	NaN	NaN	NaN	NaN	NaN	-1.24857	-1.07434	-1.4128	-1.14426	-0.916298	NaN	NaN
198	Niben101Scf00173g09004.1	sp|A4GG89|RBL_PHAVU **** Ribulose bisphosphate carboxylase large chain IPR020888 (Ribulose bisphosphate carboxylase, large subunit) GO:0000287 (magnesium ion binding), GO:0015977 (carbon fixation), GO:0016984 (ribulose-bisphosphate carboxylase activity)		35	5	0	NaN	NaN	0	7.17622	7.43027	7.54628	7.16943	7.40735	7.35501	7.22864	7.1947	7.02139
199	Niben101Scf00173g09006.1	sp|Q06GQ3|ATPB_PIPCE **** ATP synthase subunit beta, chloroplastic IPR001469 (ATPase, F1 complex, delta/epsilon subunit), IPR005722 (ATPase, F1 complex, beta subunit), IPR027417 (P-loop containing nucleoside triphosphate hydrolase) GO:0005524 (ATP binding)		8	7	5	NaN	NaN	NaN	5.21096	5.40021	5.16743	5.44011	5.55393	5.44099	5.31238	5.45685	4.98688
200	Niben101Scf03047g00007.1	AT1G11430.1 ***- plastid developmental protein DAG, putative LENGTH=232;AT1G11430.1 ***- plastid developmental protein DAG, putative LENGTH=232		4	4	4	NaN	NaN	NaN	1.37321	2.17023	1.02376	1.02304	1.66715	1.09803	0.982983	0.48875	1.28012
201	Niben101Scf06113g00021.1	sp|P12301|PSBQ_SPIOL **** Oxygen-evolving enhancer protein 3, chloroplastic IPR008797 (Photosystem II PsbQ, oxygen evolving complex), IPR023222 (PsbQ-like domain) GO:0005509 (calcium ion binding), GO:0009523 (photosystem II), GO:0009654 (photosystem II oxy		9	9	9	NaN	NaN	NaN	5.67507	5.62549	5.85732	5.51422	5.3983	5.75962	5.72041	5.35302	5.07019
202	Niben101Scf00177g07008.1	AT2G21860.1 *-** violaxanthin de-epoxidase-related LENGTH=522 IPR011038 (Calycin-like) GO:0009507 (chloroplast), GO:0046422 (violaxanthin de-epoxidase activity), GO:0055114 (oxidation-reduction process);sp|Q40593|VDE_TOBAC **** Violaxanthin de-epoxidase, c		7	7	7	NaN	NaN	NaN	-1.398	-1.73612	-0.868259	-0.579325	-0.30497	-0.969734	-0.962042	-0.363998	NaN
203	Niben101Scf00177g11013.1	AT3G53130.1 ***- Cytochrome P450 superfamily protein LENGTH=539 IPR001128 (Cytochrome P450) GO:0005506 (iron ion binding), GO:0016705 (oxidoreductase activity, acting on paired donors, with incorporation or reduction of molecular oxygen), GO:0020037 (heme		4	4	4	9	9	9	NaN	-0.481735	-1.03842	-0.403994	0.066185	-0.121429	-1.26157	-0.0681744	-0.161749
206	Niben101Scf00181g00004.1	sp|B0RDY9|IF2_CLAMS *-*- Translation initiation factor IF-2 IPR000795 (Elongation factor, GTP-binding domain), IPR005225 (Small GTP-binding protein domain), IPR009000 (Translation protein, beta-barrel domain), IPR027417 (P-loop containing nucleoside tripho		8	8	4	NaN	NaN	NaN	-1.35984	-2.00775	0.0579529	-1.38686	-1.35185	-0.899042	NaN	-1.80555	-0.679787
208	Niben101Scf00185g01001.1	emb|CBY05509.1| ***- ASR4 protein [Solanum peruvianum] IPR003496 (ABA/WDS induced protein) GO:0006950 (response to stress)		9	9	9	NaN	NaN	NaN	-0.695454	-1.25292	-0.674063	-1.12115	-1.12909	-0.650288	-0.371082	-0.756584	-1.64131
209	Niben101Scf00187g02023.1	sp|O80977|VSR3_ARATH ***- Vacuolar-sorting receptor 3 IPR001881 (EGF-like calcium-binding domain), IPR003137 (Protease-associated domain, PA), IPR026823 (Complement Clr-like EGF domain) GO:0005509 (calcium ion binding);sp|O80977|VSR3_ARATH ***- Vacuolar-so		3	3	3	NaN	NaN	NaN	NaN	-3.80539	-2.06304	-2.02496	-1.74872	-1.49279	-2.13899	-1.54183	-2.07395
211	Niben101Scf00189g00004.1	sp|Q06967|14336_ORYSJ ***- 14-3-3-like protein GF14-F IPR000308 (14-3-3 protein), IPR023409 (14-3-3 protein, conserved site), IPR023410 (14-3-3 domain) GO:0019904 (protein domain specific binding)		14	1	1	NaN	NaN	NaN	-3.0994	-3.79676	-2.62582	-4.06776	-3.29231	-3.04962	-3.89234	NaN	-3.58
213	Niben101Scf00189g06010.1	sp|Q9JZ77|RIBB_NEIMB **** 3,4-dihydroxy-2-butanone 4-phosphate synthase IPR000422 (3,4-dihydroxy-2-butanone 4-phosphate synthase, RibB), IPR000926 (GTP cyclohydrolase II, RibA), IPR016299 (Riboflavin biosynthesis protein RibBA) GO:0003935 (GTP cyclohydrola		4	2	2	8	4	4	-2.54382	NaN	-2.48854	-2.14941	NaN	NaN	-1.49927	NaN	NaN
215	Niben101Scf00197g02006.1	AT1G62020.1 ***- Coatomer, alpha subunit LENGTH=1216 IPR011048 (Cytochrome cd1-nitrite reductase-like, haem d1 domain), IPR016391 (Coatomer alpha subunit) GO:0005198 (structural molecule activity), GO:0005515 (protein binding), GO:0006886 (intracellular pr		21	21	5	NaN	NaN	NaN	1.35933	1.67675	1.40809	1.67834	1.89229	1.93629	0.847832	1.07903	1.93889
216	Niben101Scf00199g03003.1	ref|XP_002527953.1| **** nucleotide binding protein, putative [Ricinus communis] gb|EEF34442.1| nucleotide binding protein, putative [Ricinus communis] IPR009917 (Steroid receptor RNA activator-protein/coat protein complex II, Sec31), IPR015943 (WD40/YVTN		11	11	2	NaN	NaN	NaN	-0.0484409	-0.332027	-0.18664	-0.214384	0.358213	0.156084	-0.258087	-0.438416	0.361345
218	Niben101Scf00202g02008.1	AT4G39210.1 **** Glucose-1-phosphate adenylyltransferase family protein LENGTH=521 IPR011004 (Trimeric LpxA-like), IPR029044 (Nucleotide-diphospho-sugar transferases) GO:0005978 (glycogen biosynthetic process), GO:0008878 (glucose-1-phosphate adenylyltrans		7	6	6	NaN	NaN	NaN	-0.481752	-1.21891	0.147751	-1.09067	-1.00934	-0.264629	-0.284813	-1.29647	-1.85409
219	Niben101Scf00202g05001.1	sp|O67262|DCDA_AQUAE **** Diaminopimelate decarboxylase IPR000183 (Ornithine/DAP/Arg decarboxylase), IPR029066 (PLP-binding barrel) GO:0003824 (catalytic activity), GO:0008836 (diaminopimelate decarboxylase activity), GO:0009089 (lysine biosynthetic proces		17	17	4	NaN	NaN	NaN	2.72386	2.90645	2.98282	2.99782	2.77004	2.74833	2.67762	2.71836	2.60232
223	Niben101Scf01764g00009.1	sp|O82204|RL281_ARATH ***- 60S ribosomal protein L28-1 IPR002672 (Ribosomal protein L28e), IPR029004 (Ribosomal L28e/Mak16) GO:0003735 (structural constituent of ribosome), GO:0005622 (intracellular), GO:0005840 (ribosome), GO:0006412 (translation);sp|O822		6	6	4	NaN	NaN	NaN	0.413477	0.754223	1.8209	1.46632	1.4275	1.40276	1.64832	1.17473	1.10049
226	Niben101Scf00211g00029.1	sp|P10111|PPIA_RAT **** Peptidyl-prolyl cis-trans isomerase A IPR002130 (Cyclophilin-type peptidyl-prolyl cis-trans isomerase domain), IPR024936 (Cyclophilin-type peptidyl-prolyl cis-trans isomerase), IPR029000 (Cyclophilin-like domain) GO:0000413 (protein		10	10	3	NaN	NaN	NaN	3.16446	3.1182	3.4338	3.76518	3.74635	3.76695	2.88848	3.15586	3.4629
227	Niben101Scf08007g01016.1	sp|Q9LXT3|MBF1B_ARATH ***- Multiprotein-bridging factor 1b IPR010982 (Lambda repressor-like, DNA-binding domain), IPR013729 (Multiprotein bridging factor 1, N-terminal) GO:0003677 (DNA binding), GO:0043565 (sequence-specific DNA binding);sp|Q9LXT3|MBF1B_AR		7	7	3	NaN	NaN	NaN	-0.0276089	-0.83923	-0.445305	-1.03491	-0.350605	-0.29586	0.681597	0.121672	-0.221409
230	Niben101Scf00218g02004.1	AT2G38740.1 **** Haloacid dehalogenase-like hydrolase (HAD) superfamily protein LENGTH=244 IPR006439 (HAD hydrolase, subfamily IA), IPR023214 (HAD-like domain) GO:0008152 (metabolic process), GO:0016787 (hydrolase activity);AT1G56500.1 *-** haloacid dehalo		2	2	2	19	19	19	-0.3671	-0.149754	-0.473251	0.157818	-0.0609169	-0.325914	-0.962576	0.00550652	-0.41326
235	Niben101Scf01147g01007.1	sp|O04006|PSAH_BRACM **** Photosystem I reaction center subunit VI, chloroplastic IPR004928 (Photosystem I PsaH, reaction centre subunit VI), IPR023833 (Signal peptide, camelysin), IPR029027 (Single alpha-helix domain) GO:0009522 (photosystem I), GO:000953		4	4	4	72	72	72	2.27259	2.39542	2.58131	2.73712	2.64154	2.54024	2.68003	2.61334	2.6368
236	Niben101Scf00222g00006.1	sp|Q8W207|CSN2_ARATH ***- COP9 signalosome complex subunit 2 IPR000717 (Proteasome component (PCI) domain), IPR011990 (Tetratricopeptide-like helical domain), IPR013143 (PCI/PINT associated module) GO:0005515 (protein binding);sp|Q8W207|CSN2_ARATH *-*- COP		3	3	3	NaN	NaN	NaN	-3.10645	-3.28479	-3.54476	-3.4963	-2.88896	-3.18125	-3.13704	-3.20482	-2.93456
237	Niben101Scf05676g05001.1	sp|Q9FVI1|ADF2_PETHY **** Actin-depolymerizing factor 2 IPR017904 (ADF/Cofilin/Destrin), IPR029006 (ADF-H/Gelsolin-like domain) GO:0003779 (actin binding), GO:0005622 (intracellular), GO:0015629 (actin cytoskeleton), GO:0030042 (actin filament depolymeriza		3	3	3	NaN	NaN	NaN	0.066927	0.360569	0.248789	0.497017	0.899906	0.602989	-0.266441	0.778957	0.672998
238	Niben101Scf05676g06016.1	sp|P02274|H2A1_TETPY ***- Histone H2A.1 IPR009072 (Histone-fold) GO:0000786 (nucleosome), GO:0003677 (DNA binding), GO:0005634 (nucleus), GO:0046982 (protein heterodimerization activity);sp|P02274|H2A1_TETPY ***- Histone H2A.1 IPR009072 (Histone-fold) GO:0		3	1	1	NaN	NaN	NaN	NaN	NaN	NaN	0.637943	1.2698	0.575893	NaN	NaN	0.185909
240	Niben101Scf00225g07012.1	sp|P40934|CYB5_BRAOB ***- Cytochrome b5 IPR001199 (Cytochrome b5-like heme/steroid binding domain) GO:0020037 (heme binding);sp|P40934|CYB5_BRAOB ***- Cytochrome b5 IPR001199 (Cytochrome b5-like heme/steroid binding domain) GO:0020037 (heme binding);sp|P40		2	2	2	NaN	NaN	NaN	NaN	NaN	-2.46806	-2.22903	-1.82299	-1.87324	-1.91362	-1.89091	-1.75106
241	Niben101Scf00228g02006.1	sp|Q94BT2|AIR12_ARATH ***- Auxin-induced in root cultures protein 12 IPR005018 (DOMON domain);sp|Q9LSE7|B561C_ARATH *-*- Cytochrome b561 and DOMON domain-containing protein IPR005018 (DOMON domain)		4	4	4	NaN	NaN	NaN	0.882858	-0.923843	0.96299	0.85256	1.03028	1.0463	1.27803	0.840387	1.42948
242	Niben101Scf00231g02003.1	sp|A2SS78|PSB_METLZ **** Proteasome subunit beta IPR001353 (Proteasome, subunit alpha/beta), IPR029055 (Nucleophile aminohydrolases, N-terminal) GO:0004175 (endopeptidase activity), GO:0004298 (threonine-type endopeptidase activity), GO:0005839 (proteasome		2	2	2	NaN	NaN	NaN	-1.17013	-1.78182	-1.08769	NaN	-1.42672	-1.35899	-1.95219	-2.0733	NaN
243	Niben101Scf00231g06001.1	sp|P65233|KPRS_MYCBO ***- Ribose-phosphate pyrophosphokinase IPR029057 (Phosphoribosyltransferase-like), IPR029099 (Ribose-phosphate pyrophosphokinase, N-terminal domain) GO:0009116 (nucleoside metabolic process);sp|P0A719|KPRS_ECO57 ***- Ribose-phosphate		3	3	3	NaN	NaN	NaN	-2.60484	-2.19309	-3.35288	-2.0986	-2.80052	-3.06895	NaN	-2.73723	-2.9947
245	Niben101Scf03045g07001.1	sp|A7Z4M9|SUCC_BACA2 ***- Succinyl-CoA ligase [ADP-forming] subunit beta IPR013650 (ATP-grasp fold, succinyl-CoA synthetase-type), IPR016102 (Succinyl-CoA synthetase-like) GO:0005524 (ATP binding);sp|Q6FYD1|SUCC_BARQU ***- Succinyl-CoA ligase [ADP-forming]		5	3	3	NaN	NaN	NaN	NaN	-2.76738	NaN	-2.23218	NaN	-2.52072	NaN	NaN	NaN
246	Niben101Scf00233g00005.1	sp|P40690|ALKE_BABBO *-*- Aldo-keto reductase IPR001395 (Aldo/keto reductase), IPR023210 (NADP-dependent oxidoreductase domain)		1	1	1	NaN	NaN	NaN	-1.20469	-1.08426	-1.26729	NaN	NaN	-1.08157	-1.52231	-1.27073	-0.904909
247	Niben101Scf00233g00006.1	sp|P40690|ALKE_BABBO *-*- Aldo-keto reductase IPR001395 (Aldo/keto reductase), IPR023210 (NADP-dependent oxidoreductase domain)		4	2	2	NaN	NaN	NaN	-2.24118	-1.36647	-1.17764	-0.478647	-1.2707	-1.23613	-1.76654	-1.68084	-1.32893
248	Niben101Scf00234g00001.1	AT1G17745.2 **** D-3-phosphoglycerate dehydrogenase LENGTH=651 IPR006236 (D-3-phosphoglycerate dehydrogenase), IPR015878 (S-adenosyl-L-homocysteine hydrolase, NAD binding domain), IPR016040 (NAD(P)-binding domain), IPR029009 (Allosteric substrate binding d		13	9	8	NaN	NaN	NaN	0.630901	1.44925	0.875664	0.352703	0.124414	0.695772	0.832127	0.613468	0.0656014
251	Niben101Scf00236g00005.1	sp|Q3B8G0|CA123_XENLA ***- UPF0587 protein C1orf123 homolog IPR008584 (Protein of unknown function DUF866, eukaryotic);sp|Q3B8G0|CA123_XENLA ***- UPF0587 protein C1orf123 homolog IPR008584 (Protein of unknown function DUF866, eukaryotic)		2	2	2	NaN	NaN	NaN	-2.76305	NaN	NaN	-2.79076	NaN	-2.96142	NaN	NaN	NaN
252	Niben101Scf00236g01007.1	sp|Q2RU39|NUOB_RHORT **** NADH-quinone oxidoreductase subunit B IPR006138 (NADH-ubiquinone oxidoreductase, 20 Kd subunit) GO:0008137 (NADH dehydrogenase (ubiquinone) activity), GO:0048038 (quinone binding), GO:0051536 (iron-sulfur cluster binding), GO:0051		2	2	2	NaN	NaN	NaN	-2.55648	-2.57632	NaN	NaN	NaN	-1.96008	NaN	-2.86625	-2.31061
254	Niben101Scf00245g03004.1	sp|P27521|CA4_ARATH ***- Chlorophyll a-b binding protein 4, chloroplastic IPR022796 (Chlorophyll A-B binding protein), IPR023329 (Chlorophyll a/b binding protein domain) GO:0009765 (photosynthesis, light harvesting), GO:0016020 (membrane)		10	10	3	64	64	NaN	3.14209	3.17512	3.22245	3.83311	3.23943	3.00641	2.86282	3.1347	3.18871
255	Niben101Scf18643g00008.1	sp|Q5D869|NRPE1_ARATH --*- DNA-directed RNA polymerase V subunit 1 IPR015801 (Copper amine oxidase, N2/N3-terminal), IPR021602 (Protein of unknown function DUF3223) GO:0005507 (copper ion binding), GO:0009308 (amine metabolic process), GO:0048038 (quinone		2	2	2	NaN	NaN	NaN	NaN	-2.2266	-1.24526	-1.67429	-1.35407	-1.33975	-2.79009	-1.20249	-1.77168
256	Niben101Scf00246g04005.1	sp|Q2KBR2|DXS_RHIEC **** 1-deoxy-D-xylulose-5-phosphate synthase IPR005477 (Deoxyxylulose-5-phosphate synthase), IPR009014 (Transketolase, C-terminal/Pyruvate-ferredoxin oxidoreductase, domain II), IPR029061 (Thiamin diphosphate-binding fold) GO:0003824 (c		7	7	7	NaN	NaN	NaN	-1.00038	-0.478087	-1.2349	-0.569073	-0.792211	-1.01368	-0.740828	-0.309874	-0.754721
257	Niben101Scf00247g03012.1	sp|Q54GD3|NPL4_DICDI *-*- Nuclear protein localization protein 4 homolog IPR007717 (Nuclear pore localisation protein NPL4), IPR024682 (Nuclear pore localisation protein Npl4, ubiquitin-like domain), IPR029071 (Ubiquitin-related domain);sp|Q54GD3|NPL4_DICD		3	3	3	NaN	NaN	NaN	NaN	NaN	NaN	-2.02801	NaN	NaN	-1.57715	NaN	-2.1285
260	Niben101Scf00248g02011.1	sp|B8HUU1|NDHN_CYAP4 **** NAD(P)H-quinone oxidoreductase subunit N IPR020874 (NAD(P)H-quinone oxidoreductase, subunit N) GO:0016020 (membrane), GO:0016655 (oxidoreductase activity, acting on NAD(P)H, quinone or similar compound as acceptor), GO:0055114 (ox		5	5	5	NaN	NaN	NaN	-1.37564	-1.11106	-0.713995	-1.14268	-1.10226	-1.22154	-0.775753	-1.53107	-0.948643
263	Niben101Scf00258g02006.1	sp|P0CB68|NDUS1_PONPY **** NADH-ubiquinone oxidoreductase 75 kDa subunit, mitochondrial IPR010228 (NADH:ubiquinone oxidoreductase, subunit G), IPR012675 (Beta-grasp domain), IPR015405 (NADH-quinone oxidoreductase, chain G, C-terminal) GO:0008137 (NADH dehy		14	14	9	NaN	NaN	NaN	0.249683	0.0550346	0.720575	1.02367	0.780893	0.875544	0.676081	0.770822	1.00781
264	Niben101Scf00260g00003.1	sp|Q9SYT0|ANXD1_ARATH ***- Annexin D1 IPR001464 (Annexin) GO:0005509 (calcium ion binding), GO:0005544 (calcium-dependent phospholipid binding)		23	23	14	NaN	NaN	NaN	4.71785	4.25676	4.8503	4.34268	4.61735	4.90576	4.63091	4.20147	4.58218
265	Niben101Scf00262g02011.1	sp|C0Q9U6|RL17_DESAH ***- 50S ribosomal protein L17 IPR000456 (Ribosomal protein L17) GO:0003735 (structural constituent of ribosome), GO:0005622 (intracellular), GO:0005840 (ribosome), GO:0006412 (translation)		3	3	1	NaN	NaN	NaN	0.457243	-0.492838	0.442137	0.411125	0.780956	0.559277	-0.389866	0.108368	-0.00754929
266	Niben101Scf00262g03010.1	sp|P46269|QCR8_SOLTU **** Cytochrome b-c1 complex subunit 8 IPR004205 (Cytochrome b-c1 complex subunit 8) GO:0005743 (mitochondrial inner membrane), GO:0008121 (ubiquinol-cytochrome-c reductase activity), GO:0022900 (electron transport chain), GO:0070469 (		2	2	2	NaN	NaN	NaN	-1.57289	NaN	-1.52916	-1.31979	-1.35116	NaN	-1.71867	NaN	-1.58293
267	Niben101Scf08196g00009.1	sp|Q2TA10|UB2D1_BOVIN ***- Ubiquitin-conjugating enzyme E2 D1 IPR016135 (Ubiquitin-conjugating enzyme/RWD-like), IPR023313 (Ubiquitin-conjugating enzyme, active site);sp|P43102|UBC4_CANAX ***- Ubiquitin-conjugating enzyme E2 4 IPR016135 (Ubiquitin-conjugat		2	2	2	NaN	NaN	NaN	NaN	0.327288	0.660841	-0.939579	NaN	NaN	1.11576	-1.1323	2.72433
269	Niben101Scf00262g05007.1	sp|O24473|IF2B_WHEAT **** Eukaryotic translation initiation factor 2 subunit beta IPR002735 (Translation initiation factor IF2/IF5) GO:0003743 (translation initiation factor activity), GO:0006413 (translational initiation);sp|P55871|IF2B_MALDO **** Eukaryo		6	6	6	NaN	NaN	NaN	-0.50157	-0.985563	-0.585457	-0.633787	-0.56006	-0.444212	-0.540827	-0.47953	-0.63084
272	Niben101Scf00268g02013.1	sp|Q8R2P1|KLH25_MOUSE *-*- Kelch-like protein 25 IPR015915 (Kelch-type beta propeller) GO:0005515 (protein binding);sp|Q9P2G9|KLHL8_HUMAN *-*- Kelch-like protein 8 IPR015915 (Kelch-type beta propeller) GO:0005515 (protein binding)		15	15	15	NaN	NaN	NaN	0.912754	0.945187	1.31983	1.20274	1.24395	1.23799	0.760227	1.09501	0.580494
275	Niben101Scf00270g10002.1	ref|XP_002289915.1| **** ran binding protein 7 [Thalassi 7 [Thalassiosira pseudonana CCMP1335] IPR016024 (Armadillo-type fold) GO:0005488 (binding), GO:0006886 (intracellular protein transport), GO:0008536 (Ran GTPase binding)		23	3	3	NaN	NaN	NaN	-2.74755	-1.90644	-3.20764	-1.61463	-1.80641	-2.4008	-3.00793	-1.85469	-2.54809
276	Niben101Scf00270g14002.1	sp|Q3L181|PERR_RAUSE ***- Perakine reductase IPR001395 (Aldo/keto reductase), IPR023210 (NADP-dependent oxidoreductase domain)		6	6	6	NaN	NaN	NaN	-1.14236	-1.21104	-0.646357	-1.32321	-0.494844	-0.658995	-1.59109	NaN	-1.51236
277	Niben101Scf00270g16015.1	AT4G24450.1 *-*- phosphoglucan, water dikinase LENGTH=1278 IPR002192 (Pyruvate phosphate dikinase, PEP/pyruvate-binding), IPR013783 (Immunoglobulin-like fold), IPR013784 (Carbohydrate-binding-like fold), IPR013816 (ATP-grasp fold, subdomain 2) GO:0003824 (		18	18	18	NaN	NaN	NaN	1.03848	1.38432	1.2752	1.25144	1.13133	1.13119	1.10435	1.1251	0.956346
279	Niben101Scf00271g04024.1	sp|P51193|PSAF_PORPU *-** Photosystem I reaction center subunit III IPR003666 (Photosystem I PsaF, reaction centre subunit III) GO:0009522 (photosystem I), GO:0009538 (photosystem I reaction center), GO:0015979 (photosynthesis);sp|P51193|PSAF_PORPU **** Ph		8	8	1	NaN	NaN	NaN	3.56718	3.24953	4.94421	4.33886	4.24612	4.32071	3.81041	3.6708	4.00629
280	Niben101Scf00271g06003.1	sp|Q9SA78|COPE1_ARATH ***- Coatomer subunit epsilon-1 IPR006822 (Coatomer, epsilon subunit) GO:0005198 (structural molecule activity), GO:0005515 (protein binding), GO:0006890 (retrograde vesicle-mediated transport, Golgi to ER)		10	10	3	NaN	NaN	NaN	1.03262	1.51474	1.01926	0.804419	1.01816	0.954451	0.49386	0.429735	1.25318
284	Niben101Scf06545g00010.1	sp|O59306|RS4_PYRHO **** 30S ribosomal protein S4 IPR001912 (Ribosomal protein S4/S9, N-terminal), IPR022801 (Ribosomal protein S4/S9) GO:0003723 (RNA binding), GO:0003735 (structural constituent of ribosome), GO:0005622 (intracellular), GO:0006412 (transl		14	1	1	NaN	NaN	NaN	NaN	NaN	-1.20695	-1.18445	-1.13224	-0.832932	-1.29959	-1.86053	0.711359
288	Niben101Scf00279g07001.1	sp|Q0AVV9|FABZ_SYNWW ***- 3-hydroxyacyl-[acyl-carrier-protein] dehydratase FabZ IPR010084 (Beta-hydroxyacyl-(acyl-carrier-protein) dehydratase FabZ), IPR029069 (HotDog domain) GO:0005737 (cytoplasm), GO:0006633 (fatty acid biosynthetic process), GO:0016836		7	7	4	NaN	NaN	NaN	1.11019	1.47351	1.15707	1.6229	1.8086	1.61386	1.5486	1.29653	1.19222
289	Niben101Scf00280g01006.1	sp|P42851|IMDH_PYRFU *-*- Inosine-5-monophosphate dehydrogenase IPR000644 (CBS domain)		5	5	1	NaN	NaN	NaN	-0.619011	-1.39279	-0.584772	-1.17085	-0.751091	-0.927086	-0.526241	-0.744425	-0.778322
296	Niben101Scf17572g00010.1	sp|A7HBU9|LIPA_ANADF **** Lipoyl synthase IPR003698 (Lipoyl synthase), IPR007197 (Radical SAM) GO:0003824 (catalytic activity), GO:0009107 (lipoate biosynthetic process), GO:0009507 (chloroplast), GO:0016992 (lipoate synthase activity), GO:0051536 (iron-su		2	2	2	NaN	NaN	NaN	NaN	NaN	NaN	-2.11717	-1.96175	NaN	-2.15408	-2.46648	-2.30711
299	Niben101Scf00294g03034.1	sp|Q9XF97|RL4_PRUAR ***- 60S ribosomal protein L4 IPR002136 (Ribosomal protein L4/L1e), IPR023574 (Ribosomal protein L4 domain), IPR025755 (60S ribosomal protein L4, C-terminal domain) GO:0003735 (structural constituent of ribosome), GO:0005840 (ribosome),		20	20	2	NaN	NaN	NaN	3.71496	3.82202	3.96819	3.9984	4.02862	4.01931	3.89874	3.60954	3.67676
301	Niben101Scf00297g00010.1	sp|Q6FRB7|IPYR_CANGA **** Inorganic pyrophosphatase IPR008162 (Inorganic pyrophosphatase) GO:0000287 (magnesium ion binding), GO:0004427 (inorganic diphosphatase activity), GO:0005737 (cytoplasm), GO:0006796 (phosphate-containing compound metabolic process		12	12	1	NaN	NaN	NaN	2.86813	2.76089	2.38871	2.85997	2.71068	3.06869	3.30944	3.04695	2.35703
302	Niben101Scf00298g02004.1	ref|WP_028347690.1| ***- cupin [Bradyrhizobium elkanii] IPR009327 (Protein of unknown function DUF985)		3	3	3	NaN	NaN	NaN	-2.63532	-2.58331	-3.13893	-2.81884	-2.58868	-2.76256	NaN	-3.31723	-3.2924
304	Niben101Scf00302g01002.1	sp|Q86A67|ALF_DICDI **** Fructose-bisphosphate aldolase IPR000741 (Fructose-bisphosphate aldolase, class-I), IPR013785 (Aldolase-type TIM barrel), IPR029768 (Fructose-bisphosphate aldolase class-I active site) GO:0003824 (catalytic activity), GO:0004332 (f		12	5	3	NaN	NaN	NaN	-0.00471306	0.852861	0.527962	0.517431	0.973186	1.18599	0.324961	0.615253	0.639416
306	Niben101Scf00303g00002.1	sp|P54928|IMP3_SOLLC **** Inositol monophosphatase 3 IPR000760 (Inositol monophosphatase) GO:0046854 (phosphatidylinositol phosphorylation);sp|P54928|IMP3_SOLLC **** Inositol monophosphatase 3 IPR000760 (Inositol monophosphatase) GO:0046854 (phosphatidylin		8	8	8	NaN	NaN	NaN	0.390636	-0.244116	-0.0127983	0.176172	0.369814	0.392118	0.0720596	0.594009	-0.270985
307	Niben101Scf05588g12010.1	sp|O49884|RL30_LUPLU ***- 60S ribosomal protein L30 IPR000231 (Ribosomal protein L30e), IPR022991 (Ribosomal protein L30e, conserved site), IPR029064 (50S ribosomal protein L30e-like) GO:0003735 (structural constituent of ribosome), GO:0005622 (intracellul		5	3	3	NaN	NaN	NaN	-2.4704	-2.66495	-2.50979	-1.67808	-2.55718	-2.38321	-2.51988	-2.51814	-2.86688
308	Niben101Scf00305g04005.1	AT5G66530.1 ***- Galactose mutarotase-like superfamily protein LENGTH=307 IPR008183 (Aldose 1-/Glucose-6-phosphate 1-epimerase), IPR011013 (Galactose mutarotase-like domain) GO:0003824 (catalytic activity), GO:0005975 (carbohydrate metabolic process), GO:0		14	14	14	NaN	NaN	NaN	2.23616	2.69707	3.19167	2.94515	2.72292	2.8343	2.50395	2.10146	2.78375
309	Niben101Scf00606g02018.1	sp|Q72MG4|IPYR_LEPIC **** Inorganic pyrophosphatase IPR008162 (Inorganic pyrophosphatase) GO:0000287 (magnesium ion binding), GO:0004427 (inorganic diphosphatase activity), GO:0005737 (cytoplasm), GO:0006796 (phosphate-containing compound metabolic process		4	4	3	NaN	NaN	NaN	0.990824	1.04877	1.11162	1.38807	1.0983	1.32166	0.725155	0.718287	0.940136
310	Niben101Scf00308g00002.1	sp|Q94JX9|NACA2_ARATH *-*- Nascent polypeptide-associated complex subunit alpha-like protein 2 IPR016641 (Nascent polypeptide-associated complex subunit alpha)		6	6	1	NaN	NaN	NaN	0.51193	1.56669	1.73409	2.05858	1.84315	1.86638	0.689594	1.21283	1.65393
311	Niben101Scf00311g03009.1	sp|P61782|HIS51_METMP *-** Imidazole glycerol phosphate synthase subunit HisH 1 IPR006062 (Histidine biosynthesis), IPR010139 (Imidazole glycerol phosphate synthase, subunit H), IPR014640 (Imidazole glycerol phosphate synthase HisHF), IPR029062 (Class I gl		11	11	11	23	23	23	-1.00659	0.629374	0.203224	0.39262	-0.156855	-0.188583	0.49379	0.407503	0.56315
312	Niben101Scf00311g03010.1	sp|Q4UKI7|ODO2_RICFE **** Dihydrolipoyllysine-residue succinyltransferase component of 2-oxoglutarate dehydrogenase complex IPR006255 (Dihydrolipoamide succinyltransferase), IPR023213 (Chloramphenicol acetyltransferase-like domain) GO:0004149 (dihydrolipoy		5	4	4	NaN	NaN	NaN	-3.34617	-3.37076	-0.373217	-2.78458	-2.62671	NaN	-2.71062	-2.9953	-2.60697
315	Niben101Scf00317g06018.1	sp|P40855|PEX19_HUMAN *-*- Peroxisomal biogenesis factor 19 IPR006708 (Pex19 protein) GO:0005777 (peroxisome)		3	3	1	NaN	NaN	NaN	-2.96958	-2.52808	-2.27338	-2.87555	-2.57746	-3.06431	-1.8108	-1.99248	-2.71854
316	Niben101Scf00318g10005.1	sp|P48620|FAD3C_SESIN ***- Omega-3 fatty acid desaturase, chloroplastic IPR005804 (Fatty acid desaturase, type 1), IPR021863 (Protein of unknown function DUF3474) GO:0006629 (lipid metabolic process), GO:0016717 (oxidoreductase activity, acting on paired d		5	5	2	NaN	NaN	NaN	-1.34543	-1.44973	-0.718811	-1.38733	-1.10972	-1.67059	-1.84284	-1.66419	-0.85236
317	Niben101Scf00321g01002.1	sp|P34422|DPF6_CAEEL *-** Dipeptidyl peptidase family member 6 IPR011042 (Six-bladed beta-propeller, TolB-like), IPR029058 (Alpha/Beta hydrolase fold) GO:0006508 (proteolysis), GO:0008236 (serine-type peptidase activity)		5	5	5	NaN	NaN	NaN	-0.301359	-0.214266	-0.083292	-0.34643	-0.375839	0.0839958	-0.582464	-0.161686	-0.492672
318	Niben101Scf00321g02012.1	AT2G15620.1 **** nitrite reductase 1 LENGTH=586 IPR005117 (Nitrite/Sulfite reductase ferredoxin-like domain), IPR006067 (Nitrite/sulphite reductase 4Fe-4S domain) GO:0016491 (oxidoreductase activity), GO:0020037 (heme binding), GO:0051536 (iron-sulfur clus		7	3	3	NaN	NaN	NaN	-1.3156	0.000116348	-0.81852	-0.375645	-0.516153	-0.668432	NaN	NaN	0.112673
320	Niben101Scf00321g04010.1	ref|WP_026733342.1| *-*- epimerase [Fischerella sp. PCC 9605] IPR016040 (NAD(P)-binding domain)		10	10	7	NaN	NaN	NaN	0.785088	1.13694	1.43966	0.898939	0.907696	1.02829	1.15517	1.21914	1.07796
321	Niben101Scf06203g02016.1	sp|A9IR54|CLPP_BORPD ***- ATP-dependent Clp protease proteolytic subunit IPR023562 (Clp protease proteolytic subunit /Translocation-enhancing protein TepA), IPR029045 (ClpP/crotonase-like domain) GO:0004252 (serine-type endopeptidase activity), GO:0006508		3	3	3	NaN	NaN	NaN	-0.989903	-0.18014	-0.399399	0.244728	0.280884	-0.278822	-0.448545	-1.11025	-0.362236
322	Niben101Scf00324g00002.1	ref|WP_025921648.1| *-*- MULTISPECIES: hypothetical protein [Prochlorococcus] IPR021659 (Protein of unknown function DUF3252);ref|WP_025921648.1| *-*- MULTISPECIES: hypothetical protein [Prochlorococcus] IPR021659 (Protein of unknown function DUF3252)		4	4	3	NaN	NaN	NaN	-1.59368	-0.673216	-0.824318	-0.890896	-1.4666	-1.15257	-1.19661	-0.937286	-1.00211
323	Niben101Scf00324g02022.1	AT4G23900.1 **** Nucleoside diphosphate kinase family protein LENGTH=237 IPR001564 (Nucleoside diphosphate kinase) GO:0004550 (nucleoside diphosphate kinase activity), GO:0005524 (ATP binding), GO:0006165 (nucleoside diphosphate phosphorylation), GO:000618		7	7	4	NaN	NaN	NaN	2.35018	2.02198	3.1351	2.03536	1.69419	1.87112	2.69728	1.97001	1.63976
324	Niben101Scf00328g07006.1	sp|O81154|CYSK_SOLTU **** Cysteine synthase IPR005856 (Cysteine synthase K/M) GO:0004124 (cysteine synthase activity), GO:0006535 (cysteine biosynthetic process from serine)		12	2	2	NaN	NaN	NaN	-0.807055	0.882694	1.46501	1.08136	1.02177	1.06929	1.74886	0.563404	1.30718
325	Niben101Scf00332g04004.1	sp|P21195|PDIA1_RABIT *-** Protein disulfide-isomerase IPR011679 (Endoplasmic reticulum, protein ERp29, C-terminal), IPR012336 (Thioredoxin-like fold) GO:0005783 (endoplasmic reticulum), GO:0016853 (isomerase activity), GO:0045454 (cell redox homeostasis)		12	12	3	NaN	NaN	NaN	0.847401	0.658899	0.837622	0.65106	1.04572	1.28503	0.992891	0.818401	1.01182
326	Niben101Scf07576g00030.1	sp|O45379|ARL3_CAEEL ***- ADP-ribosylation factor-like protein 3 IPR005225 (Small GTP-binding protein domain), IPR006689 (Small GTPase superfamily, ARF/SAR type), IPR027417 (P-loop containing nucleoside triphosphate hydrolase) GO:0005525 (GTP binding), GO:		8	3	2	NaN	NaN	NaN	-1.85941	-1.72449	-1.722	-2.24313	-0.548204	-0.937592	-1.27686	-1.31518	-0.528103
327	Niben101Scf00332g06011.1	sp|Q40401|CALR_NICPL ***- Calreticulin IPR001580 (Calreticulin/calnexin), IPR013320 (Concanavalin A-like lectin/glucanase domain) GO:0005509 (calcium ion binding), GO:0005515 (protein binding), GO:0005783 (endoplasmic reticulum), GO:0006457 (protein foldin		17	17	2	NaN	NaN	NaN	1.77341	2.00799	2.47104	2.36578	2.61949	2.8876	1.62124	1.49938	2.51405
328	Niben101Scf11480g00009.1	sp|A3MKJ8|CLPP_BURM7 ***- ATP-dependent Clp protease proteolytic subunit IPR023562 (Clp protease proteolytic subunit /Translocation-enhancing protein TepA), IPR029045 (ClpP/crotonase-like domain) GO:0004252 (serine-type endopeptidase activity), GO:0006508		7	7	2	NaN	NaN	NaN	1.67285	2.35329	2.46257	2.38309	2.53304	2.43444	1.93948	2.17224	2.41148
330	Niben101Scf00337g03005.1	sp|Q84WM9|EF1B1_ARATH **** Elongation factor 1-beta 1 IPR010987 (Glutathione S-transferase, C-terminal-like), IPR014717 (Translation elongation factor EF1B/ribosomal protein S6) GO:0003746 (translation elongation factor activity), GO:0005853 (eukaryotic tr		10	3	1	NaN	10	NaN	0.0648613	-0.624062	0.248651	-0.298603	-0.312758	0.0099411	0.140034	-0.110939	-0.595686
331	Niben101Scf00337g07012.1	AT3G55330.1 ***- PsbP-like protein 1 LENGTH=230 IPR002683 (Photosystem II PsbP, oxygen evolving complex) GO:0005509 (calcium ion binding), GO:0009523 (photosystem II), GO:0009654 (photosystem II oxygen evolving complex), GO:0015979 (photosynthesis), GO:001		11	11	4	NaN	NaN	NaN	2.00872	1.96573	2.09113	2.10721	2.41613	2.39023	2.29323	2.38132	2.21674
332	Niben101Scf00338g03002.1	sp|Q9SW33|TL1Y_ARATH ***- Thylakoid lumenal 17.9 kDa protein, chloroplastic		4	4	4	NaN	NaN	NaN	-1.31817	-1.29529	-0.886784	-0.618383	-1.10675	-0.716875	-0.454329	-0.726618	-0.780748
333	Niben101Scf00338g06005.1	sp|Q97GI6|DAPH_CLOAB --*- 2,3,4,5-tetrahydropyridine-2,6-dicarboxylate N-acetyltransferase IPR011004 (Trimeric LpxA-like)		3	3	1	NaN	NaN	NaN	-2.84018	NaN	NaN	-0.671534	-1.38664	-1.38947	NaN	-2.54767	-1.24098
334	Niben101Scf06825g03009.1	sp|A6NA00|RSSA_ORNPR **** 40S ribosomal protein SA IPR001865 (Ribosomal protein S2), IPR023591 (Ribosomal protein S2, flavodoxin-like domain) GO:0003735 (structural constituent of ribosome), GO:0005622 (intracellular), GO:0005840 (ribosome), GO:0006412 (tr		14	14	3	NaN	NaN	NaN	4.03042	3.90718	3.91793	4.0986	4.12044	4.0998	3.70076	3.66265	3.69189
335	Niben101Scf00338g08018.1	sp|Q42656|AGAL_COFAR ***- Alpha-galactosidase IPR000111 (Glycoside hydrolase, clan GH-D), IPR013780 (Glycosyl hydrolase, family 13, all-beta) GO:0003824 (catalytic activity), GO:0004553 (hydrolase activity, hydrolyzing O-glycosyl compounds), GO:0005975 (ca		2	2	1	NaN	NaN	NaN	-2.30299	-2.16149	-2.22922	-1.96664	-2.52507	-1.46293	-3.28746	-3.96301	-3.23211
339	Niben101Scf00339g05026.1	ref|NP_001288856.1| **** mitochondrial outer membrane protein porin 3-like [Brassica rapa] gb|AAS21632.1| voltage-dependent anion-selective channel protein [Brassica rapa] IPR023614 (Porin domain), IPR027246 (Eukaryotic porin/Tom40) GO:0005741 (mitochondri		6	3	1	NaN	NaN	NaN	0.657555	0.133043	0.749285	-0.111668	-0.195675	0.116594	0.0899105	-0.534811	0.303202
341	Niben101Scf02253g01014.1	sp|O26680|DHQS_METTH **** 3-dehydroquinate synthase IPR002812 (3-dehydroquinate synthase) GO:0003856 (3-dehydroquinate synthase activity), GO:0009073 (aromatic amino acid family biosynthetic process), GO:0016491 (oxidoreductase activity), GO:0055114 (oxida		2	2	2	NaN	NaN	NaN	-2.15033	-1.91012	-1.26199	-1.49975	-1.6456	-1.42573	NaN	NaN	-1.97117
342	Niben101Scf00340g03006.1	sp|P73016|FABI_SYNY3 ***- Enoyl-[acyl-carrier-protein] reductase [NADH] FabI IPR002347 (Glucose/ribitol dehydrogenase)		9	3	0	NaN	NaN	0	-0.256613	NaN	-0.523928	-0.746872	-0.660723	-0.755863	-0.182255	0.160225	-1.01781
343	Niben101Scf00345g01021.1	sp|P12424|GLNA_NICPL **** Glutamine synthetase IPR008147 (Glutamine synthetase, beta-Grasp), IPR014746 (Glutamine synthetase/guanido kinase, catalytic domain), IPR027302 (Glutamine synthetase, N-terminal conserved site), IPR027303 (Glutamine synthetase, gl		13	12	5	NaN	52	NaN	1.12546	0.624411	1.78265	0.715334	1.11854	0.896625	0.509586	0.311503	0.977898
345	Niben101Scf00349g06005.1	AT5G10770.1 ***- Eukaryotic aspartyl protease family protein LENGTH=474 IPR001461 (Aspartic peptidase), IPR021109 (Aspartic peptidase domain) GO:0004190 (aspartic-type endopeptidase activity), GO:0006508 (proteolysis)		7	7	1	NaN	NaN	NaN	0.272087	0.0140667	0.215643	0.18643	0.496386	0.353653	0.712139	0.494585	0.114609
347	Niben101Scf00360g01005.1	sp|Q9M3V8|RS6_ASPOF ***- 40S ribosomal protein S6 IPR001377 (Ribosomal protein S6e) GO:0003735 (structural constituent of ribosome), GO:0005622 (intracellular), GO:0005840 (ribosome), GO:0006412 (translation);sp|Q9M3V8|RS6_ASPOF ***- 40S ribosomal protein		8	8	1	NaN	NaN	NaN	2.42608	2.95009	2.84726	2.70667	2.70196	2.76685	2.44879	2.46401	2.31876
349	Niben101Scf00367g02013.1	sp|Q94KU6|PAP2_BRACM -**- Plastid lipid-associated protein 2, chloroplastic IPR006843 (Plastid lipid-associated protein/fibrillin conserved domain)		10	10	3	NaN	NaN	NaN	1.6179	1.51808	1.96258	1.7892	1.93139	2.00528	1.74017	2.32843	1.50742
350	Niben101Scf12404g00002.1	sp|Q2KXH8|RL28_BORA1 *-*- 50S ribosomal protein L28 IPR001383 (Ribosomal protein L28), IPR026569 (Ribosomal protein L28/L24) GO:0003735 (structural constituent of ribosome), GO:0005622 (intracellular), GO:0005840 (ribosome), GO:0006412 (translation);sp|A1V		3	3	3	NaN	NaN	NaN	-1.08317	-2.65256	-0.294268	-0.710123	-0.0278072	-0.0512161	-0.852152	-0.13895	-0.776117
352	Niben101Scf00367g10003.1	sp|B7FKW7|CYNS_MEDTR **** Cyanate hydratase IPR008076 (Cyanate hydratase) GO:0003677 (DNA binding), GO:0008824 (cyanate hydratase activity), GO:0009439 (cyanate metabolic process)		8	2	1	67	NaN	NaN	-1.06241	-1.65979	-0.671276	-1.94742	-1.08987	-0.866722	-1.12818	-1.75679	-0.934013
353	Niben101Scf00367g10018.1	sp|A5BJL8|CYNS_VITVI **** Cyanate hydratase IPR008076 (Cyanate hydratase) GO:0003677 (DNA binding), GO:0008824 (cyanate hydratase activity), GO:0009439 (cyanate metabolic process)		9	9	2	NaN	NaN	NaN	1.83076	1.31952	1.45592	1.72932	1.76143	1.51011	1.73151	1.51322	1.45768
355	Niben101Scf09876g00011.1	sp|P02274|H2A1_TETPY ***- Histone H2A.1 IPR009072 (Histone-fold) GO:0000786 (nucleosome), GO:0003677 (DNA binding), GO:0005634 (nucleus), GO:0046982 (protein heterodimerization activity);sp|P02268|H2A_SEPOF ***- Histone H2A IPR009072 (Histone-fold) GO:0000		3	1	1	NaN	NaN	NaN	3.8502	NaN	0.907307	1.42926	-3.80358	1.39964	-0.340425	-3.71722	NaN
356	Niben101Scf00369g05011.1	sp|Q41638|XTHA_PHAAN **** Xyloglucan endotransglucosylase/hydrolase protein A IPR013320 (Concanavalin A-like lectin/glucanase domain), IPR016455 (Xyloglucan endotransglucosylase/hydrolase) GO:0004553 (hydrolase activity, hydrolyzing O-glycosyl compounds),		6	6	6	NaN	NaN	NaN	1.14665	0.640028	0.905872	1.07501	1.6428	1.61368	0.779602	0.717098	1.35481
357	Niben101Scf00369g07017.1	sp|Q9SW09|RS101_ARATH *-*- 40S ribosomal protein S10-1 IPR005326 (Plectin/S10, N-terminal);sp|Q9SW09|RS101_ARATH *-*- 40S ribosomal protein S10-1 IPR005326 (Plectin/S10, N-terminal)		7	7	2	NaN	NaN	NaN	2.60737	2.3516	2.76107	2.95316	2.71324	2.95877	2.808	1.85443	2.68353
359	Niben101Scf00369g09017.1	sp|P36612|PRS4_SCHPO ***- 26S protease regulatory subunit 4 homolog IPR003959 (ATPase, AAA-type, core), IPR005937 (26S proteasome subunit P45), IPR027417 (P-loop containing nucleoside triphosphate hydrolase) GO:0005524 (ATP binding), GO:0005737 (cytoplasm)		14	14	2	NaN	NaN	NaN	0.660536	0.415943	0.666222	0.334431	0.698441	0.691729	0.88063	0.551006	0.812654
360	Niben101Scf00369g11018.1	sp|Q6DUX3|TCTP_SOLLC ***- Translationally-controlled tumor protein homolog IPR018105 (Translationally controlled tumour protein)		5	3	1	NaN	NaN	NaN	0.22286	1.02795	0.282251	0.272558	0.411072	0.481598	0.440834	0.155695	0.144791
362	Niben101Scf00369g18019.1	sp|P42791|RL182_ARATH ***- 60S ribosomal protein L18-2 IPR000039 (Ribosomal protein L18e), IPR021131 (Ribosomal protein L18e/L15P) GO:0003735 (structural constituent of ribosome), GO:0005622 (intracellular), GO:0005840 (ribosome), GO:0006412 (translation)		6	1	0	NaN	NaN	0	-2.74256	-2.57646	-1.68877	-3.17756	-2.44861	-2.9576	-2.76135	-4.20349	-2.00671
367	Niben101Scf00370g04027.1	sp|B8D3V1|SYS_DESK1 **** Serine--tRNA ligase IPR002317 (Serine-tRNA ligase, type1) GO:0000166 (nucleotide binding), GO:0004812 (aminoacyl-tRNA ligase activity), GO:0004828 (serine-tRNA ligase activity), GO:0005524 (ATP binding), GO:0005737 (cytoplasm), GO:		14	3	3	NaN	NaN	NaN	-2.10181	-1.70997	-1.81119	-1.91428	-1.73459	-1.66156	-1.02535	NaN	NaN
368	Niben101Scf00376g02001.1	sp|Q9SDS7|VATC_ARATH **** V-type proton ATPase subunit C IPR004907 (ATPase, V1 complex, subunit C) GO:0015078 (hydrogen ion transmembrane transporter activity), GO:0015991 (ATP hydrolysis coupled proton transport), GO:0033180 (proton-transporting V-type AT		18	18	6	NaN	NaN	NaN	2.16914	2.06153	2.08278	1.98015	2.16887	2.12022	1.73905	2.05767	1.96355
369	Niben101Scf00378g01009.1	sp|Q8DF81|PUR4_VIBVU **** Phosphoribosylformylglycinamidine synthase IPR010073 (Phosphoribosylformylglycinamidine synthase), IPR016188 (PurM, N-terminal-like), IPR029062 (Class I glutamine amidotransferase-like) GO:0003824 (catalytic activity), GO:0004642		24	24	16	NaN	NaN	20	1.80453	2.01182	1.72256	1.80611	1.73506	1.68771	0.948204	1.38015	1.15554
373	Niben101Scf00389g01002.1	AT1G12250.1 *-*- Pentapeptide repeat-containing protein LENGTH=280 IPR001646 (Pentapeptide repeat);ref|WP_015112140.1| ***- pentapeptide repeat-containing protein [N [Nostoc sp. PCC 7107] IPR001646 (Pentapeptide repeat)		5	5	5	NaN	NaN	NaN	1.24211	0.463518	0.836794	0.694609	0.222563	0.8195	1.67731	1.28054	0.200319
374	Niben101Scf04632g10007.1	sp|Q3T0Z8|RUXF_BOVIN ***- Small nuclear ribonucleoprotein F IPR010920 (Like-Sm (LSM) domain), IPR016487 (Small nuclear ribonucleoprotein SmF) GO:0005634 (nucleus), GO:0006396 (RNA processing);sp|Q3T0Z8|RUXF_BOVIN ***- Small nuclear ribonucleoprotein F IPR0		4	4	4	NaN	NaN	NaN	2.63724	NaN	3.29578	2.73627	NaN	3.60232	2.72967	NaN	3.23537
375	Niben101Scf00394g03001.1	sp|Q5F9Q7|PNP_NEIG1 --*- Polyribonucleotide nucleotidyltransferase IPR004087 (K Homology domain) GO:0003676 (nucleic acid binding), GO:0003723 (RNA binding)		7	7	3	NaN	NaN	NaN	0.957704	0.901327	0.387501	0.372461	0.326563	0.516188	1.09052	1.09181	0.392544
376	Niben101Scf00397g00001.1	AT3G20050.1 ***- T-complex protein 1 alpha subunit LENGTH=545 IPR002423 (Chaperonin Cpn60/TCP-1), IPR027409 (GroEL-like apical domain), IPR027410 (TCP-1-like chaperonin intermediate domain), IPR027413 (GroEL-like equatorial domain) GO:0005524 (ATP binding)		12	12	1	NaN	NaN	4	1.22372	1.47587	0.756832	1.20878	1.30258	1.00661	0.467114	1.43229	1.27356
377	Niben101Scf00397g02007.1	sp|A0JP85|CNOT1_XENTR *-*- CCR4-NOT transcription complex subunit 1 IPR007196 (CCR4-Not complex component, Not1, C-terminal), IPR024557 (CCR4-Not complex, Not1 subunit, domain of unknown function DUF3819)		4	4	4	NaN	NaN	NaN	-2.70461	-1.68767	-2.51961	-2.15159	-2.20902	-2.12639	-2.52961	-2.43326	-1.1157
379	Niben101Scf31228g00005.1	sp|P09003|MI25_TOBAC **** ATP synthase protein MI25 IPR008688 (ATPase, F0 complex, B chain/subunit B/MI25) GO:0000276 (mitochondrial proton-transporting ATP synthase complex, coupling factor F(o)), GO:0015078 (hydrogen ion transmembrane transporter activit		2	2	1	NaN	NaN	7	NaN	-1.1012	-1.25735	-1.30774	-1.37837	-1.17228	NaN	-1.87756	-1.33579
380	Niben101Scf00398g03004.1	sp|Q6AW23|MDH_VIBMA **** Malate dehydrogenase IPR001557 (L-lactate/malate dehydrogenase) GO:0003824 (catalytic activity), GO:0005975 (carbohydrate metabolic process), GO:0006108 (malate metabolic process), GO:0016491 (oxidoreductase activity), GO:0016615 (		14	14	5	NaN	NaN	NaN	4.30682	4.03925	3.85408	4.10258	4.24627	4.12888	4.18215	3.8092	4.27671
383	Niben101Scf00400g00006.1	sp|Q9LVA0|BAG7_ARATH ***- BAG family molecular chaperone regulator 7 IPR000048 (IQ motif, EF-hand binding site) GO:0005515 (protein binding)		6	6	5	NaN	NaN	NaN	-1.78058	-0.0679779	-1.04334	-1.46118	-1.34688	-0.61903	-1.60238	-2.5771	-0.517988
385	Niben101Scf03273g02008.1	sp|P49692|RL7A1_ARATH ***- 60S ribosomal protein L7a-1 IPR018492 (Ribosomal protein L7Ae/L8/Nhp2 family), IPR029064 (50S ribosomal protein L30e-like) GO:0030529 (ribonucleoprotein complex), GO:0042254 (ribosome biogenesis);sp|P49692|RL7A1_ARATH ***- 60S ri		9	9	2	NaN	NaN	NaN	2.90206	3.10991	3.01121	3.55777	3.50267	3.5295	2.77882	3.15581	3.21443
386	Niben101Scf00409g00002.1	sp|Q72W01|AROC_LEPIC **** Chorismate synthase IPR000453 (Chorismate synthase) GO:0004107 (chorismate synthase activity), GO:0009073 (aromatic amino acid family biosynthetic process);sp|Q04W40|AROC_LEPBJ **** Chorismate synthase IPR000453 (Chorismate syntha		7	7	7	NaN	NaN	NaN	-0.249601	-0.702763	-0.587112	-0.290537	-0.407869	-0.439949	-0.130329	-0.206543	-0.941019
387	Niben101Scf00409g03001.1	sp|O82702|VATG1_TOBAC **** V-type proton ATPase subunit G 1 IPR005124 (Vacuolar (H+)-ATPase G subunit) GO:0015992 (proton transport), GO:0016471 (vacuolar proton-transporting V-type ATPase complex), GO:0016820 (hydrolase activity, acting on acid anhydrides		4	4	4	NaN	NaN	NaN	0.936911	-0.217711	0.649366	0.360397	1.06942	1.10781	1.29607	0.599274	1.04582
388	Niben101Scf00410g01016.1	AT4G23900.1 **** Nucleoside diphosphate kinase family protein LENGTH=237 IPR001564 (Nucleoside diphosphate kinase) GO:0004550 (nucleoside diphosphate kinase activity), GO:0005524 (ATP binding), GO:0006165 (nucleoside diphosphate phosphorylation), GO:000618		5	2	2	NaN	NaN	NaN	NaN	-1.41088	-1.09272	-0.834389	-1.52615	-1.53439	-1.77878	-1.82869	-1.50533
391	Niben101Scf00414g06008.1	sp|Q1CZI7|HTPG_MYXXD *-*- Chaperone protein HtpG IPR001404 (Heat shock protein Hsp90 family) GO:0005524 (ATP binding), GO:0006457 (protein folding), GO:0006950 (response to stress), GO:0051082 (unfolded protein binding);sp|Q1CZI7|HTPG_MYXXD *-*- Chaperone		16	16	4	NaN	NaN	NaN	4.3201	4.20361	4.22737	4.66639	4.68147	4.56712	3.77448	4.07411	4.26666
393	Niben101Scf00414g07005.1	sp|P49351|FPPS1_LUPAL ***- Farnesyl pyrophosphate synthase 1 IPR000092 (Polyprenyl synthetase) GO:0008299 (isoprenoid biosynthetic process);sp|P49351|FPPS1_LUPAL ***- Farnesyl pyrophosphate synthase 1 IPR000092 (Polyprenyl synthetase) GO:0008299 (isoprenoi		10	10	10	33	33	33	0.748827	1.47166	0.742149	0.896446	1.3499	0.944397	0.253153	0.306299	0.891195
395	Niben101Scf00419g01007.1	sp|A9WSU3|RL6_RENSM ***- 50S ribosomal protein L6 IPR000702 (Ribosomal protein L6) GO:0003735 (structural constituent of ribosome), GO:0005622 (intracellular), GO:0005840 (ribosome), GO:0006412 (translation), GO:0019843 (rRNA binding)		12	3	3	NaN	NaN	NaN	-0.893129	0.712483	-0.09519	0.783594	0.55475	0.392159	0.419416	0.536686	0.440027
397	Niben101Scf07353g02009.1	ref|WP_026032496.1| *-*- TenA family transcriptional regulator [Prochlorococcus sp. W7] IPR016084 (Haem oxygenase-like, multi-helical), IPR023214 (HAD-like domain);ref|WP_025891424.1| *-*- MULTISPECIES: TenA family transcriptional regulator [Prochlorococcu		3	3	3	NaN	NaN	NaN	-3.14629	NaN	-2.32365	NaN	-3.47137	NaN	NaN	NaN	NaN
398	Niben101Scf00421g01021.1	AT1G63940.2 **** monodehydroascorbate reductase 6 LENGTH=493 IPR013027 (FAD-dependent pyridine nucleotide-disulphide oxidoreductase), IPR023753 (Pyridine nucleotide-disulphide oxidoreductase, FAD/NAD(P)-binding domain) GO:0016491 (oxidoreductase activity),		10	10	10	NaN	NaN	NaN	0.737207	0.292818	0.545347	0.772268	0.808632	0.742954	1.01497	1.02714	0.925865
399	Niben101Scf00426g01003.1	sp|Q5GSS3|SYI_WOLTR **** Isoleucine--tRNA ligase IPR002301 (Isoleucine-tRNA ligase), IPR009080 (Aminoacyl-tRNA synthetase, class 1a, anticodon-binding) GO:0000166 (nucleotide binding), GO:0002161 (aminoacyl-tRNA editing activity), GO:0004812 (aminoacyl-tRN		15	15	2	16	16	NaN	0.30616	-0.286062	0.0796661	0.712048	0.228703	0.484015	-0.148911	0.388659	0.255987
400	Niben101Scf00426g02005.1	sp|A5PKH3|FAAA_BOVIN **** Fumarylacetoacetase IPR005959 (Fumarylacetoacetase), IPR011234 (Fumarylacetoacetase, C-terminal-related) GO:0003824 (catalytic activity), GO:0004334 (fumarylacetoacetase activity), GO:0008152 (metabolic process), GO:0009072 (aroma		5	5	5	NaN	NaN	NaN	-1.51396	-1.04767	-1.53172	-0.828194	-1.0848	-1.09531	-1.85215	-1.27503	-1.53902
402	Niben101Scf09592g00006.1	sp|Q96499|RL44_GOSHI ***- 60S ribosomal protein L44 IPR000552 (Ribosomal protein L44e), IPR011332 (Zinc-binding ribosomal protein) GO:0003735 (structural constituent of ribosome), GO:0005622 (intracellular), GO:0005840 (ribosome), GO:0006412 (translation);		2	2	2	NaN	NaN	NaN	NaN	NaN	NaN	NaN	-2.55296	-2.89909	NaN	NaN	NaN
406	Niben101Scf00428g15006.1	sp|Q1GPJ8|RL19_SPHAL *-*- 50S ribosomal protein L19 IPR001857 (Ribosomal protein L19), IPR008991 (Translation protein SH3-like domain) GO:0003735 (structural constituent of ribosome), GO:0005622 (intracellular), GO:0005840 (ribosome), GO:0006412 (translati		5	5	1	NaN	NaN	NaN	1.14774	1.42596	1.57659	1.45423	1.19828	1.27857	1.1069	0.844746	0.831207
408	Niben101Scf00430g01016.1	sp|O19911|SECA_CYACA ***- Protein translocase subunit SecA IPR000185 (Protein translocase subunit SecA), IPR027417 (P-loop containing nucleoside triphosphate hydrolase) GO:0005524 (ATP binding), GO:0006605 (protein targeting), GO:0006886 (intracellular pro		1	1	1	NaN	NaN	NaN	NaN	-4.52951	-4.8591	-4.51779	-4.55922	NaN	-4.51597	NaN	-5.50334
409	Niben101Scf00432g02007.1	AT3G53520.4 ***- UDP-glucuronic acid decarboxylase 1 LENGTH=458 IPR001509 (NAD-dependent epimerase/dehydratase, N-terminal domain), IPR016040 (NAD(P)-binding domain) GO:0003824 (catalytic activity), GO:0050662 (coenzyme binding);AT3G53520.4 ***- UDP-glucur		4	3	3	NaN	NaN	NaN	NaN	NaN	-2.17078	-2.24875	-1.84414	-1.78215	-2.23492	-2.45787	NaN
410	Niben101Scf00436g05003.1	sp|P22233|SODC_SPIOL **** Superoxide dismutase [Cu-Zn] IPR001424 (Superoxide dismutase, copper/zinc binding domain) GO:0004784 (superoxide dismutase activity), GO:0006801 (superoxide metabolic process), GO:0046872 (metal ion binding), GO:0055114 (oxidation		2	2	2	NaN	NaN	NaN	0.217419	-4.36257	NaN	-2.71782	-1.6208	-3.04003	-0.95759	-0.0994873	-0.553793
411	Niben101Scf00436g06006.1	sp|C3KWH4|RL9_CLOB6 ***- 50S ribosomal protein L9 IPR000244 (Ribosomal protein L9) GO:0003735 (structural constituent of ribosome), GO:0005622 (intracellular), GO:0005840 (ribosome), GO:0006412 (translation)		11	11	6	NaN	NaN	NaN	2.25766	2.55823	3.00349	2.23925	2.18714	2.09865	2.31274	2.49254	1.82936
414	Niben101Scf00439g07002.1	sp|P92985|RBP1C_ARATH **** Ran-binding protein 1 homolog c IPR011993 (Pleckstrin homology-like domain) GO:0046907 (intracellular transport)		7	7	2	NaN	NaN	NaN	0.171042	-0.123529	0.327267	0.169399	0.583984	0.335114	0.16197	0.0866642	-0.0925484
416	Niben101Scf00440g01001.1	sp|O66119|ODP2_ZYMMO *-*- Dihydrolipoyllysine-residue acetyltransferase component of pyruvate dehydrogenase complex IPR001078 (2-oxoacid dehydrogenase acyltransferase, catalytic domain), IPR004167 (E3-binding domain), IPR011053 (Single hybrid motif), IPR02		4	1	1	13	NaN	NaN	-1.48417	-1.49077	-2.23111	-1.658	-1.82222	-2.09151	-2.71254	-1.58053	-1.61936
417	Niben101Scf00440g01018.1	sp|Q07346|DCE_PETHY *-*- Glutamate decarboxylase IPR002129 (Pyridoxal phosphate-dependent decarboxylase), IPR015424 (Pyridoxal phosphate-dependent transferase) GO:0003824 (catalytic activity), GO:0016831 (carboxy-lyase activity), GO:0019752 (carboxylic aci		6	6	5	NaN	NaN	NaN	0.809406	0.52014	1.4518	1.22078	1.30795	1.388	0.773401	0.604101	0.338385
419	Niben101Scf00503g10003.1	sp|O04616|CUT1A_ARATH ***- Protein CURVATURE THYLAKOID 1A, chloroplastic IPR025564 (Cyanobacterial aminoacyl-tRNA synthetase, CAAD domain);sp|O04616|CUT1A_ARATH ***- Protein CURVATURE THYLAKOID 1A, chloroplastic IPR025564 (Cyanobacterial aminoacyl-tRNA syn		2	2	2	NaN	NaN	NaN	2.1315	-0.0591641	1.03588	2.75458	2.50133	2.66779	2.84423	NaN	1.95368
420	Niben101Scf00448g04005.1	sp|O65390|APA1_ARATH **** Aspartic proteinase A1 IPR001461 (Aspartic peptidase), IPR011001 (Saposin-like), IPR021109 (Aspartic peptidase domain) GO:0004190 (aspartic-type endopeptidase activity), GO:0006508 (proteolysis), GO:0006629 (lipid metabolic proces		15	15	14	NaN	NaN	NaN	1.34267	1.39733	1.37582	1.43203	1.53211	1.3735	1.51687	1.30999	1.62887
421	Niben101Scf24439g00005.1	sp|Q921M3|SF3B3_MOUSE ***- Splicing factor 3B subunit 3 IPR004871 (Cleavage/polyadenylation specificity factor, A subunit, C-terminal), IPR015943 (WD40/YVTN repeat-like-containing domain) GO:0003676 (nucleic acid binding), GO:0005515 (protein binding), GO:		12	12	12	13	13	13	-0.480177	0.396248	0.170031	0.0563831	0.267126	0.222576	-0.76544	0.05093	0.0175896
422	Niben101Scf00449g04003.1	AT3G55410.1 **** 2-oxoglutarate dehydrogenase, E1 component LENGTH=1017 IPR011603 (2-oxoglutarate dehydrogenase E1 component), IPR029061 (Thiamin diphosphate-binding fold) GO:0004591 (oxoglutarate dehydrogenase (succinyl-transferring) activity), GO:0006099		22	22	9	NaN	NaN	NaN	1.74181	1.66265	1.49718	1.41299	1.57138	1.56175	1.1995	1.42848	1.53727
425	Niben101Scf00451g03021.1	sp|Q9M081|SC24B_ARATH **** Protein transport protein Sec24-like IPR002035 (von Willebrand factor, type A), IPR006895 (Zinc finger, Sec23/Sec24-type), IPR006896 (Sec23/Sec24, trunk domain), IPR006900 (Sec23/Sec24, helical domain), IPR012990 (Sec23/Sec24 bet		10	10	3	NaN	NaN	NaN	-0.289984	-0.189009	-0.368557	-0.496838	-0.125126	-0.38863	-0.946184	-0.476503	-0.192179
426	Niben101Scf00453g07011.1	AT5G46800.1 ***- Mitochondrial substrate carrier family protein LENGTH=300 IPR018108 (Mitochondrial substrate/solute carrier), IPR023395 (Mitochondrial carrier domain)		9	2	2	NaN	NaN	NaN	NaN	-2.9484	-1.90898	-2.56684	-2.00471	-2.13594	-2.23492	-2.43037	-3.01585
427	Niben101Scf00454g05005.1	sp|A0RL94|ATPE_BACAH *-** ATP synthase epsilon chain IPR001469 (ATPase, F1 complex, delta/epsilon subunit) GO:0015986 (ATP synthesis coupled proton transport), GO:0045261 (proton-transporting ATP synthase complex, catalytic core F(1)), GO:0046933 (proton-t		7	7	1	NaN	NaN	4	0.114965	0.358421	0.311667	0.0950241	-0.359095	-0.0204887	0.525627	-0.000659943	0.0127201
429	Niben101Scf00457g03011.1	sp|P08451|FER2_SYNP6 ***- Ferredoxin-2 IPR012675 (Beta-grasp domain) GO:0009055 (electron carrier activity), GO:0051536 (iron-sulfur cluster binding);sp|P08451|FER2_SYNP6 *-*- Ferredoxin-2 IPR012675 (Beta-grasp domain) GO:0009055 (electron carrier activity		2	2	2	23	23	23	-1.10888	0.119944	-0.968086	-1.00671	-1.05522	-1.35886	-1.89667	-1.48277	-0.531963
433	Niben101Scf00463g00016.1	sp|C6VKW6|FTSH_LACPJ **** ATP-dependent zinc metalloprotease FtsH IPR003959 (ATPase, AAA-type, core), IPR005936 (Peptidase, FtsH), IPR027417 (P-loop containing nucleoside triphosphate hydrolase) GO:0004222 (metalloendopeptidase activity), GO:0005524 (ATP b		12	6	2	NaN	NaN	NaN	0.448174	1.11294	1.59904	1.14933	1.14353	1.4642	1.22463	1.02102	1.41271
437	Niben101Scf00466g00012.1	AT2G21330.1 **** fructose-bisphosphate aldolase 1 LENGTH=399 IPR000741 (Fructose-bisphosphate aldolase, class-I), IPR013785 (Aldolase-type TIM barrel), IPR029768 (Fructose-bisphosphate aldolase class-I active site) GO:0003824 (catalytic activity), GO:00043		21	2	1	NaN	NaN	NaN	1.50619	2.02434	1.65783	1.76034	1.91395	1.6482	1.64116	1.21115	1.9985
438	Niben101Scf10919g00001.1	sp|Q40585|VATL_TOBAC **** V-type proton ATPase 16 kDa proteolipid subunit IPR000245 (V-ATPase proteolipid subunit), IPR002379 (V-ATPase proteolipid subunit C-like domain) GO:0015078 (hydrogen ion transmembrane transporter activity), GO:0015991 (ATP hydroly		2	2	2	NaN	NaN	NaN	-0.121811	0.153164	-0.047142	-0.315739	-0.13295	-0.102919	-2.01848	-2.66196	0.0361099
439	Niben101Scf00466g03018.1	sp|P28475|S6PD_MALDO ***- NADP-dependent D-sorbitol-6-phosphate dehydrogenase IPR001395 (Aldo/keto reductase), IPR023210 (NADP-dependent oxidoreductase domain) GO:0016491 (oxidoreductase activity), GO:0055114 (oxidation-reduction process)		11	11	5	NaN	NaN	NaN	2.10322	1.93239	1.97583	2.15102	1.77772	1.86214	1.36463	1.24141	1.53623
441	Niben101Scf00466g04036.1	sp|Q40401|CALR_NICPL ***- Calreticulin IPR001580 (Calreticulin/calnexin), IPR013320 (Concanavalin A-like lectin/glucanase domain) GO:0005509 (calcium ion binding), GO:0005515 (protein binding), GO:0005783 (endoplasmic reticulum), GO:0006457 (protein foldin		17	2	2	NaN	13	13	-0.927011	-0.493069	-0.107508	-0.154283	-0.506576	-0.117559	-1.49969	-1.71595	0.0796108
442	Niben101Scf00467g00016.1	sp|Q9CR16|PPID_MOUSE **** Peptidyl-prolyl cis-trans isomerase D IPR002130 (Cyclophilin-type peptidyl-prolyl cis-trans isomerase domain), IPR024936 (Cyclophilin-type peptidyl-prolyl cis-trans isomerase), IPR029000 (Cyclophilin-like domain) GO:0000413 (prote		4	4	2	NaN	NaN	NaN	0.110012	0.260727	-0.0124741	0.269031	0.273642	-0.0718098	-0.185448	0.529091	-0.197983
443	Niben101Scf01970g06011.1	sp|Q9XHS0|RS12_HORVU ***- 40S ribosomal protein S12 IPR000530 (Ribosomal protein S12e), IPR029064 (50S ribosomal protein L30e-like) GO:0003735 (structural constituent of ribosome), GO:0005622 (intracellular), GO:0005840 (ribosome), GO:0006412 (translation)		6	6	3	NaN	NaN	NaN	2.43968	2.51878	2.52599	2.77514	2.21244	2.32851	2.8479	2.25206	2.38101
446	Niben101Scf00472g06014.1	ref|XP_005651523.1| **** iron-sulfur cluster assembly protein [Coccomyxa subellipsoidea C-169] gb|EIE26979.1| iron-sulfur cluster assembly protein [Coccomyxa subellipsoidea C-169] IPR001075 (NIF system FeS cluster assembly, NifU, C-terminal) GO:0005506 (ir		3	3	3	NaN	NaN	NaN	NaN	-1.42951	-1.54311	NaN	-1.54555	-1.9608	-1.77878	-1.61235	-2.09804
447	Niben101Scf00472g07004.1	sp|Q66I12|CCD47_DANRE ***- Coiled-coil domain-containing protein 47 IPR012879 (Protein of unknown function DUF1682);sp|Q66I12|CCD47_DANRE ***- Coiled-coil domain-containing protein 47 IPR012879 (Protein of unknown function DUF1682)		2	2	2	NaN	NaN	NaN	NaN	NaN	NaN	NaN	-2.7172	-3.07051	NaN	NaN	-2.55993
453	Niben101Scf00480g00002.1	AT1G71500.1 ***- Rieske (2Fe-2S) domain-containing protein LENGTH=287 IPR017941 (Rieske [2Fe-2S] iron-sulphur domain), IPR023329 (Chlorophyll a/b binding protein domain) GO:0016491 (oxidoreductase activity), GO:0051537 (2 iron, 2 sulfur cluster binding), G		9	2	2	NaN	NaN	NaN	-2.35855	-2.1152	-1.11497	-1.79609	-1.32031	-1.82721	NaN	NaN	-0.906279
456	Niben101Scf19315g00013.1	sp|P46302|RS28_MAIZE ***- 40S ribosomal protein S28 IPR000289 (Ribosomal protein S28e), IPR028626 (Ribosomal protein S28e conserved site) GO:0003735 (structural constituent of ribosome), GO:0005622 (intracellular), GO:0005840 (ribosome), GO:0006412 (transl		3	3	3	NaN	NaN	NaN	-0.0718708	0.179604	0.490614	0.388508	1.22193	1.38423	1.90209	0.606476	2.20529
457	Niben101Scf00485g00004.1	sp|Q2FJB5|CLPC_STAA3 *-*- ATP-dependent Clp protease ATP-binding subunit ClpC IPR004176 (Clp, N-terminal), IPR023150 (Double Clp-N motif) GO:0019538 (protein metabolic process)		4	4	1	NaN	NaN	NaN	1.24099	0.949669	0.398762	1.05628	0.742557	0.576641	0.817518	0.643148	1.19839
458	Niben101Scf00487g06021.1	AT5G04590.1 **** sulfite reductase LENGTH=642 IPR005117 (Nitrite/Sulfite reductase ferredoxin-like domain), IPR006067 (Nitrite/sulphite reductase 4Fe-4S domain) GO:0016491 (oxidoreductase activity), GO:0020037 (heme binding), GO:0051536 (iron-sulfur cluste		20	3	3	NaN	NaN	NaN	-1.8542	NaN	-2.1451	NaN	NaN	-2.18625	NaN	NaN	NaN
459	Niben101Scf00488g02003.1	sp|P54211|PMA1_DUNBI *-** Plasma membrane ATPase IPR001757 (P-type ATPase), IPR004014 (Cation-transporting P-type ATPase, N-terminal), IPR023214 (HAD-like domain), IPR023298 (P-type ATPase, transmembrane domain) GO:0000166 (nucleotide binding), GO:0016021		23	2	2	NaN	NaN	NaN	NaN	NaN	-1.572	NaN	-2.85173	-2.97795	NaN	NaN	NaN
462	Niben101Scf00490g01036.1	AT4G22890.1 ***- PGR5-LIKE A LENGTH=324		4	4	1	NaN	NaN	NaN	-1.46224	-0.489292	-0.488186	-1.38417	-1.40546	-1.17997	-2.61632	-2.15577	-1.35812
464	Niben101Scf00492g04001.1	sp|P57796|CABP4_HUMAN *-** Calcium-binding protein 4 IPR011992 (EF-hand domain pair) GO:0005509 (calcium ion binding);AT5G04170.1 *-** Calcium-binding EF-hand family protein LENGTH=354 IPR011992 (EF-hand domain pair) GO:0005509 (calcium ion binding)		1	1	1	NaN	NaN	NaN	-3.74604	-3.49752	-4.32758	NaN	NaN	-4.58289	-4.35449	-4.46217	-3.93545
465	Niben101Scf02749g04008.1	sp|P94072|GL33_ARATH ***- Germin-like protein subfamily 3 member 3 IPR001929 (Germin) GO:0030145 (manganese ion binding), GO:0045735 (nutrient reservoir activity);sp|P94040|GL31_ARATH ***- Germin-like protein subfamily 3 member 1 IPR001929 (Germin) GO:0030		5	5	5	NaN	NaN	NaN	3.49553	2.96265	2.91174	2.79386	2.64704	3.64035	2.24687	2.3961	3.35284
466	Niben101Scf00494g08015.1	sp|Q9ZPS7|TMN3_ARATH ***- Transmembrane 9 superfamily member 3 IPR004240 (Nonaspanin (TM9SF)), IPR020846 (Major facilitator superfamily domain) GO:0016021 (integral component of membrane);sp|Q9ZPS7|TMN3_ARATH ***- Transmembrane 9 superfamily member 3 IPR00		4	4	4	NaN	NaN	NaN	NaN	NaN	-1.9237	NaN	-1.45163	NaN	NaN	-2.22749	-1.55687
467	Niben101Scf00496g00001.1	sp|Q7RTV5|AAED1_HUMAN ***- Thioredoxin-like protein AAED1 IPR012336 (Thioredoxin-like fold)		4	4	4	NaN	NaN	NaN	-0.152252	NaN	0.269035	-0.450426	-0.253286	NaN	-0.194901	-0.218285	0.00411797
468	Niben101Scf00496g01001.1	sp|Q9XF97|RL4_PRUAR ***- 60S ribosomal protein L4 IPR002136 (Ribosomal protein L4/L1e), IPR023574 (Ribosomal protein L4 domain), IPR025755 (60S ribosomal protein L4, C-terminal domain) GO:0003735 (structural constituent of ribosome), GO:0005840 (ribosome),		20	7	5	NaN	NaN	NaN	-0.544804	0.194851	-0.267286	-0.0447502	0.0417023	-0.0836811	-0.292105	-0.161358	0.0979938
469	Niben101Scf00497g02004.1	AT1G23180.1 ***- ARM repeat superfamily protein LENGTH=834 IPR016024 (Armadillo-type fold) GO:0005488 (binding), GO:0005515 (protein binding)		4	4	4	NaN	NaN	NaN	-1.865	-1.73472	-2.64984	-2.16946	-2.57035	-2.57662	-2.74757	NaN	NaN
470	Niben101Scf00497g06008.1	sp|Q9ZLA1|KPRS_HELPJ **** Ribose-phosphate pyrophosphokinase IPR005946 (Ribose-phosphate diphosphokinase), IPR029057 (Phosphoribosyltransferase-like), IPR029099 (Ribose-phosphate pyrophosphokinase, N-terminal domain) GO:0000287 (magnesium ion binding), GO:		4	4	4	NaN	NaN	NaN	-1.41627	-3.77012	-1.21804	-0.885502	-1.34371	-1.90396	-0.836653	-0.250194	-1.18525
473	Niben101Scf00506g02003.1	sp|P15904|POR_AVESA **** Protochlorophyllide reductase IPR002347 (Glucose/ribitol dehydrogenase) GO:0008152 (metabolic process), GO:0016491 (oxidoreductase activity);sp|P15904|POR_AVESA ***- Protochlorophyllide reductase IPR016040 (NAD(P)-binding domain)		18	18	5	61	61	NaN	4.29023	3.87459	3.96057	4.44225	3.86898	3.87884	3.95181	3.71684	4.01767
474	Niben101Scf00508g00007.1	sp|P00297|PLAS_SOLCR ***- Plastocyanin IPR001235 (Blue (type 1) copper protein, plastocyanin-type), IPR028871 (Blue (type 1) copper protein, binding site) GO:0005507 (copper ion binding), GO:0009055 (electron carrier activity)		3	3	1	NaN	NaN	NaN	3.53846	4.61623	4.77599	4.52277	4.52103	4.55166	4.87112	4.18451	4.43274
476	Niben101Scf00509g03004.1	sp|Q0RNV0|PDXT_FRAAA **** Glutamine amidotransferase subunit PdxT IPR002161 (PdxT/SNO family), IPR029062 (Class I glutamine amidotransferase-like) GO:0006543 (glutamine catabolic process), GO:0016740 (transferase activity), GO:0042823 (pyridoxal phosphate		6	6	6	NaN	NaN	NaN	-0.650852	0.230677	-0.837566	-0.68943	-0.891205	-0.927137	-0.700365	-0.490637	-1.05979
478	Niben101Scf01526g04020.1	sp|C5BM96|GCSH_TERTT **** Glycine cleavage system H protein IPR002930 (Glycine cleavage system H-protein) GO:0005960 (glycine cleavage complex), GO:0019464 (glycine decarboxylation via glycine cleavage system);sp|A7FF20|GCSH_YERP3 **** Glycine cleavage sys		5	5	5	NaN	NaN	NaN	3.89785	3.88475	4.33654	4.11879	4.09147	4.1523	4.13294	3.50535	3.42068
479	Niben101Scf12414g01019.1	sp|P62302|RS13_SOYBN ***- 40S ribosomal protein S13 IPR000589 (Ribosomal protein S15), IPR012606 (Ribosomal protein S13/S15, N-terminal) GO:0003735 (structural constituent of ribosome), GO:0005622 (intracellular), GO:0005840 (ribosome), GO:0006412 (transla		8	8	8	57	57	57	2.89505	3.25596	3.07677	3.24187	3.10682	3.29752	2.95871	2.81066	3.08175
480	Niben101Scf00528g00011.1	sp|F4J5S1|CLU_ARATH ***- Clustered mitochondria protein IPR011990 (Tetratricopeptide-like helical domain), IPR025697 (CLU domain), IPR028275 (Clustered mitochondria protein, N-terminal) GO:0005515 (protein binding);sp|F4J5S1|CLU_ARATH **** Clustered mitoch		4	4	4	NaN	NaN	NaN	-1.96223	-1.90688	-2.10719	-1.94463	-1.15625	-1.72222	-2.05544	-2.07033	-0.989281
482	Niben101Scf00536g05012.1	AT3G24190.1 ***- Protein kinase superfamily protein LENGTH=793 IPR011009 (Protein kinase-like domain) GO:0016772 (transferase activity, transferring phosphorus-containing groups)		2	2	2	5	5	5	-3.07813	-2.68627	-3.11749	NaN	-2.39559	-3.64292	-3.41429	-2.77062	-2.9628
484	Niben101Scf00537g02022.1	ref|WP_010338661.1| -**- glyoxalase [Sphingobium yanoikuyae] IPR029068 (Glyoxalase/Bleomycin resistance protein/Dihydroxybiphenyl dioxygenase)		5	5	2	NaN	NaN	NaN	-0.822172	-0.156874	-1.72457	-0.941856	-0.91252	-0.485432	-0.422003	-0.563789	-0.586338
485	Niben101Scf00539g07027.1	sp|P35476|PLAS1_TOBAC ***- Plastocyanin A/A IPR001235 (Blue (type 1) copper protein, plastocyanin-type), IPR028871 (Blue (type 1) copper protein, binding site) GO:0005507 (copper ion binding), GO:0009055 (electron carrier activity)		3	3	2	NaN	NaN	NaN	3.34602	3.34869	4.06657	3.62729	3.96857	3.78147	3.99466	3.54176	3.58251
486	Niben101Scf00541g05002.1	ref|WP_026195602.1| **** alkyl hydroperoxide reductase [Verrucomicrobium sp. 3C] IPR012336 (Thioredoxin-like fold) GO:0016491 (oxidoreductase activity);gb|KFB82670.1| *-*- alkyl hydroperoxide reductase [Calothrix sp. 336/3] IPR012336 (Thioredoxin-like fold		4	4	4	NaN	NaN	NaN	-0.925825	-0.211069	-0.51391	0.0128517	-0.482073	-0.337698	-0.0744591	-0.82229	-0.888563
487	Niben101Scf00542g03004.1	sp|Q7SFY2|MCR1_NEUCR **** NADH-cytochrome b5 reductase 2 IPR001433 (Oxidoreductase FAD/NAD(P)-binding), IPR001834 (NADH:cytochrome b5 reductase (CBR)), IPR017938 (Riboflavin synthase-like beta-barrel) GO:0016491 (oxidoreductase activity), GO:0055114 (oxida		9	9	5	NaN	NaN	17	0.422981	-0.22073	0.384518	0.526125	0.658676	0.43288	0.237391	0.034668	0.0600224
490	Niben101Scf00548g00009.1	sp|Q9SSR4|PPR77_ARATH ***- Pentatricopeptide repeat-containing protein IPR002625 (Smr protein/MutS2 C-terminal), IPR002885 (Pentatricopeptide repeat), IPR011990 (Tetratricopeptide-like helical domain) GO:0005515 (protein binding)		6	6	6	NaN	NaN	NaN	-2.45149	-2.3931	-2.08877	-1.34361	-1.61747	-2.20907	-2.25996	-1.31993	-1.25193
491	Niben101Scf00550g00014.1	sp|O22126|FLA8_ARATH ***- Fasciclin-like arabinogalactan protein 8 IPR000782 (FAS1 domain)		9	9	5	NaN	NaN	NaN	2.35445	1.58977	1.81869	1.85563	1.86198	1.86383	2.25199	1.73665	2.1372
492	Niben101Scf00551g00001.1	sp|Q9WX29|SYR_STRCO **** Arginine--tRNA ligase IPR001278 (Arginine-tRNA ligase) GO:0000166 (nucleotide binding), GO:0004812 (aminoacyl-tRNA ligase activity), GO:0004814 (arginine-tRNA ligase activity), GO:0005524 (ATP binding), GO:0005737 (cytoplasm), GO:0		23	4	3	NaN	NaN	NaN	-1.44187	NaN	-1.1766	-1.4794	-1.20508	-1.40227	-1.73896	-2.19929	-1.90118
493	Niben101Scf00551g01027.1	sp|P29677|MPPA_SOLTU **** Mitochondrial-processing peptidase subunit alpha IPR011249 (Metalloenzyme, LuxS/M16 peptidase-like) GO:0003824 (catalytic activity), GO:0004222 (metalloendopeptidase activity), GO:0006508 (proteolysis), GO:0046872 (metal ion bindi		11	5	5	NaN	NaN	NaN	-1.78256	-2.25397	-1.80959	-1.3675	-1.40582	-1.28571	-1.78015	-2.05026	-1.51886
496	Niben101Scf00557g02015.1	AT2G44350.2 **** Citrate synthase family protein LENGTH=474 IPR002020 (Citrate synthase-like) GO:0004108 (citrate (Si)-synthase activity), GO:0006099 (tricarboxylic acid cycle), GO:0044262 (cellular carbohydrate metabolic process), GO:0046912 (transferase		14	2	2	NaN	NaN	NaN	-2.2598	-2.287	NaN	NaN	NaN	NaN	NaN	NaN	NaN
497	Niben101Scf00558g00006.1	sp|A4QJT5|RR4_OLIPU **** 30S ribosomal protein S4, chloroplastic IPR022801 (Ribosomal protein S4/S9) GO:0003723 (RNA binding), GO:0003735 (structural constituent of ribosome), GO:0005622 (intracellular), GO:0006412 (translation), GO:0015935 (small ribosoma		5	5	5	NaN	NaN	NaN	1.49312	2.23256	1.75774	1.99368	1.68445	1.77802	1.48033	1.6119	1.76625
498	Niben101Scf00560g04005.1	ref|WP_026796933.1| --*- MULTISPECIES: hypothetical protein [Planktothrix];ref|WP_026796933.1| --*- MULTISPECIES: hypothetical protein [Planktothrix]		3	3	3	NaN	NaN	NaN	-1.11808	-1.20883	-0.695457	-0.317087	-0.197321	-0.415941	-1.63454	0.0748672	-1.15786
500	Niben101Scf00568g04010.1	sp|P61242|YCF2_SOLLC *-*- Protein Ycf2 IPR008543 (Uncharacterised protein family Ycf2) GO:0005524 (ATP binding), GO:0009507 (chloroplast);sp|Q3C1N4|YCF2_NICSY *-*- Protein Ycf2 IPR008543 (Uncharacterised protein family Ycf2) GO:0005524 (ATP binding), GO:00		2	1	1	NaN	NaN	NaN	NaN	NaN	-2.65786	-2.21831	-2.64069	NaN	-3.07256	-1.62751	-2.65356
501	Niben101Scf00568g04011.1	sp|B2LMI9|PSBC_GUIAB **** Photosystem II CP43 reaction center protein IPR000484 (Photosynthetic reaction centre, L/M), IPR000932 (Photosystem antenna protein-like) GO:0009521 (photosystem), GO:0009523 (photosystem II), GO:0009767 (photosynthetic electron t		14	14	12	NaN	NaN	17	4.13284	4.38273	6.12452	4.88568	5.42585	5.40265	4.35416	4.49167	4.99529
502	Niben101Scf00568g04018.1	sp|Q49KW6|RPOA_EUCGG *-** DNA-directed RNA polymerase subunit alpha IPR009025 (DNA-directed RNA polymerase, RBP11-like dimerisation domain), IPR011260 (RNA polymerase, alpha subunit, C-terminal) GO:0003677 (DNA binding), GO:0003899 (DNA-directed RNA polyme		1	1	1	NaN	NaN	NaN	-0.859631	-0.231361	NaN	-0.584768	-0.744494	NaN	NaN	NaN	NaN
503	Niben101Scf00568g04019.1	sp|Q7U4J4|RS3_SYNPX **** 30S ribosomal protein S3 IPR005704 (Ribosomal protein S3, bacterial), IPR015946 (K homology domain-like, alpha/beta) GO:0003723 (RNA binding), GO:0003735 (structural constituent of ribosome), GO:0005840 (ribosome), GO:0006412 (tran		3	3	3	NaN	NaN	NaN	0.169205	0.79694	0.382828	0.465275	0.466499	0.376839	0.0217533	0.394464	0.57938
504	Niben101Scf00568g04020.1	sp|Q2PMQ2|RR11_SOYBN ***- 30S ribosomal protein S11, chloroplastic IPR001971 (Ribosomal protein S11), IPR011262 (DNA-directed RNA polymerase, insert domain) GO:0003735 (structural constituent of ribosome), GO:0003899 (DNA-directed RNA polymerase activity),		1	1	1	NaN	NaN	NaN	NaN	-0.941999	-1.57328	NaN	NaN	NaN	-2.34462	-3.0385	-1.17109
506	Niben101Scf00568g04025.1	sp|Q6ENH4|PSAA_ORYNI *-** Photosystem I P700 chlorophyll a apoprotein A1 IPR001280 (Photosystem I PsaA/PsaB) GO:0009522 (photosystem I), GO:0009579 (thylakoid), GO:0015979 (photosynthesis), GO:0016021 (integral component of membrane);sp|Q06GR0|PSAA_PIPCE *		4	4	3	NaN	NaN	NaN	-0.197544	0.513331	1.86785	0.438406	1.56737	1.29612	0.93889	0.742775	0.57906
507	Niben101Scf00568g04071.1	sp|Q3V535|PSAB_ACOCL *-** Photosystem I P700 chlorophyll a apoprotein A2 IPR001280 (Photosystem I PsaA/PsaB) GO:0009522 (photosystem I), GO:0009579 (thylakoid), GO:0015979 (photosynthesis), GO:0016021 (integral component of membrane)		7	7	4	NaN	NaN	9	2.02644	2.34421	4.05043	2.31931	2.94788	2.81111	2.66218	2.53478	2.5307
511	Niben101Scf10502g00009.1	sp|Q9XZE5|PP2AA_DICDI ***- Serine/threonine-protein phosphatase 2A catalytic subunit A IPR029052 (Metallo-dependent phosphatase-like) GO:0016787 (hydrolase activity);sp|Q9XZE5|PP2AA_DICDI ***- Serine/threonine-protein phosphatase 2A catalytic subunit A IPR		9	9	2	NaN	NaN	NaN	0.605339	0.782072	0.320608	1.04745	0.570454	0.753342	0.255655	0.741943	0.333729
513	Niben101Scf00571g10001.1	ref|WP_016821513.1| ***- hydrolase [Paenibacillus polymyxa] IPR029058 (Alpha/Beta hydrolase fold)		5	5	5	NaN	NaN	NaN	-0.864824	0.210808	-0.559387	-0.077549	-0.154411	0.0828667	-0.183413	-0.382786	-0.0428734
515	Niben101Scf00573g00013.1	AT4G32700.2 *-** helicases;ATP-dependent helicases;nucleic acid binding;ATP binding;DNA-directed DNA polymerases;DNA binding LENGTH=2154 IPR000008 (C2 domain), IPR001650 (Helicase, C-terminal), IPR004179 (Sec63 domain), IPR014001 (Helicase superfamily 1/2,		7	7	7	5	5	5	-2.21966	-0.999323	-1.68176	-1.79914	-1.50116	-1.42595	-1.87251	-2.44585	-0.861315
517	Niben101Scf00573g05005.1	sp|A9WFT9|PDXS_CHLAA **** Pyridoxal biosynthesis lyase PdxS IPR001852 (Pyridoxine biosynthesis protein), IPR013785 (Aldolase-type TIM barrel) GO:0003824 (catalytic activity), GO:0008152 (metabolic process), GO:0042823 (pyridoxal phosphate biosynthetic proc		13	13	7	NaN	NaN	NaN	2.96848	2.68909	3.17709	3.22779	3.24949	3.00558	2.95941	3.2667	3.00118
518	Niben101Scf00577g01006.1	sp|Q8TF05|PP4R1_HUMAN *-*- Serine/threonine-protein phosphatase 4 regulatory subunit 1 IPR016024 (Armadillo-type fold) GO:0005488 (binding)		17	17	2	NaN	NaN	NaN	2.48576	2.983	2.19044	2.36968	2.43779	2.4504	2.39687	2.4322	2.87578
519	Niben101Scf02522g01006.1	ref|WP_015172339.1| *-** rib PSRP-3/Ycf65 [Geitlerinema sp. PCC 7407] IPR006924 (Ribosomal protein PSRP-3/Ycf65) GO:0003735 (structural constituent of ribosome), GO:0005840 (ribosome), GO:0006412 (translation);ref|WP_015172339.1| *-** rib PSRP-3/Ycf65 [Gei		2	2	1	19	19	NaN	0.432745	1.19105	0.866978	1.36213	0.985281	1.23189	0.252068	0.915581	0.924006
521	Niben101Scf00578g00010.1	sp|Q3IMY5|RL2_NATPD **** 50S ribosomal protein L2 IPR002171 (Ribosomal protein L2) GO:0003723 (RNA binding), GO:0003735 (structural constituent of ribosome), GO:0005622 (intracellular), GO:0005840 (ribosome), GO:0006412 (translation), GO:0015934 (large rib		7	7	1	NaN	NaN	NaN	2.88439	3.53112	2.98374	2.85555	2.73114	2.86729	2.20631	1.83698	2.48068
522	Niben101Scf00578g05006.1	sp|A8GCS6|NQOR_SERP5 ***- NAD(P)H dehydrogenase (quinone) IPR010089 (Flavoprotein WrbA), IPR029039 (Flavoprotein-like) GO:0010181 (FMN binding), GO:0016491 (oxidoreductase activity), GO:0045892 (negative regulation of transcription, DNA-templated)		5	2	1	NaN	NaN	NaN	-1.51884	-0.881433	-1.5069	-1.76982	-1.07592	-0.871824	-1.32417	-1.26291	-1.26321
525	Niben101Scf00582g01033.1	sp|Q5L1V4|ARGJ_GEOKA **** Arginine biosynthesis bifunctional protein ArgJ IPR002813 (Arginine biosynthesis protein ArgJ) GO:0004358 (glutamate N-acetyltransferase activity), GO:0006526 (arginine biosynthetic process);sp|Q8CUN1|ARGJ_OCEIH **** Arginine bios		3	3	3	NaN	NaN	NaN	-1.38621	-1.4482	-3.4735	-1.78183	-3.16281	-2.98277	-2.56955	-2.42013	-2.14983
526	Niben101Scf00582g01035.1	sp|P16866|H2A4_VOLCA ***- Histone H2A-IV IPR009072 (Histone-fold) GO:0000786 (nucleosome), GO:0003677 (DNA binding), GO:0005634 (nucleus), GO:0046982 (protein heterodimerization activity);sp|P35065|H2A1_TETTS ***- Histone H2A.1 IPR009072 (Histone-fold) GO:		4	3	2	NaN	41	NaN	3.23075	3.86637	NaN	NaN	NaN	NaN	NaN	NaN	2.53862
528	Niben101Scf00586g00007.1	sp|P23901|ALDR_HORVU **** Aldose reductase IPR001395 (Aldo/keto reductase), IPR023210 (NADP-dependent oxidoreductase domain) GO:0016491 (oxidoreductase activity), GO:0055114 (oxidation-reduction process)		8	8	8	NaN	NaN	NaN	0.195067	-0.691891	-0.654038	-0.599659	-0.173229	0.31287	-0.276079	0.306023	-0.0623913
530	Niben101Scf07027g04006.1	sp|Q9M060|IF62_ARATH ***- Eukaryotic translation initiation factor 6-2 IPR002769 (Translation initiation factor IF6) GO:0042256 (mature ribosome assembly), GO:0043022 (ribosome binding);sp|Q9M060|IF62_ARATH ***- Eukaryotic translation initiation factor 6-2		3	3	3	NaN	NaN	NaN	-0.809998	0.0742702	-0.0254688	-0.486792	-0.479502	-0.393129	0.675768	-0.797337	1.03737
531	Niben101Scf00593g01002.1	sp|P20431|PMA3_ARATH **** ATPase 3, plasma membrane-type IPR001757 (P-type ATPase), IPR004014 (Cation-transporting P-type ATPase, N-terminal), IPR023214 (HAD-like domain), IPR023298 (P-type ATPase, transmembrane domain) GO:0000166 (nucleotide binding), GO		24	24	2	NaN	NaN	NaN	2.53565	2.43532	3.05765	2.71714	2.91991	2.90896	2.58019	2.42522	2.82399
533	Niben101Scf01520g04005.1	sp|Q43011|ASNS2_ORYSJ *-*- Asparagine synthetase [glutamine-hydrolyzing] 2 IPR024286 (Domain of unknown function DUF3700), IPR029055 (Nucleophile aminohydrolases, N-terminal);sp|Q43011|ASNS2_ORYSJ *-*- Asparagine synthetase [glutamine-hydrolyzing] 2 IPR024		4	4	4	NaN	NaN	NaN	0.645248	0.601435	0.542526	0.671591	0.293783	0.748949	-0.00900841	0.0784779	-0.264061
534	Niben101Scf18002g00001.1	sp|Q9SMP0|NFYC1_ARATH **** Nuclear transcription factor Y subunit C-1 IPR009072 (Histone-fold), IPR027170 (Transcriptional activator NFYC/HAP5 subunit) GO:0003700 (sequence-specific DNA binding transcription factor activity), GO:0005622 (intracellular), GO		2	2	2	NaN	NaN	NaN	-1.73359	-1.47815	-2.64888	-2.51868	-2.16668	-2.41562	-2.53048	-2.03447	-1.82279
535	Niben101Scf00595g01006.1	AT5G23950.1 *-** Calcium-dependent lipid-binding (CaLB domain) family protein LENGTH=219 IPR000008 (C2 domain) GO:0005515 (protein binding)		4	4	3	NaN	NaN	NaN	-1.78861	-1.49557	-1.78983	-1.11314	-0.722286	-0.628866	-0.625032	-1.49359	-0.43121
536	Niben101Scf00595g02005.1	sp|Q9ZUH5|SDR2B_ARATH *-** Short-chain dehydrogenase/reductase 2b IPR002347 (Glucose/ribitol dehydrogenase) GO:0008152 (metabolic process), GO:0016491 (oxidoreductase activity);sp|Q9ZUH5|SDR2B_ARATH *-** Short-chain dehydrogenase/reductase 2b IPR002347 (Gl		4	4	4	NaN	NaN	NaN	-0.0794868	0.485012	0.0534763	0.205364	-0.476067	-0.215075	0.15921	0.0490665	0.239607
538	Niben101Scf00595g04006.1	ref|XP_007038720.1| ***- Chloroplast thylakoid membrane, putative isoform 1 [Theobroma cacao] gb|EOY23221.1| Chloroplast thylakoid membrane, putative isoform 1 [Theobroma cacao];ref|XP_007038720.1| ***- Chloroplast thylakoid membrane, putative isoform 1 [T		1	1	1	NaN	NaN	NaN	-2.07769	-1.86858	-1.69772	-1.96	-1.33289	NaN	-1.97284	-1.83722	-0.678493
539	Niben101Scf00595g08039.1	sp|F4JVN6|TPPII_ARATH *-** Tripeptidyl-peptidase 2 IPR015500 (Peptidase S8, subtilisin-related) GO:0004252 (serine-type endopeptidase activity), GO:0006508 (proteolysis)		2	2	2	NaN	NaN	NaN	NaN	NaN	NaN	-1.97686	-2.25613	-2.29169	NaN	-1.9748	-2.25091
540	Niben101Scf00595g08041.1	sp|F4JVN6|TPPII_ARATH **** Tripeptidyl-peptidase 2 IPR015500 (Peptidase S8, subtilisin-related), IPR022229 (Peptidase S8A, tripeptidyl peptidase II), IPR023828 (Peptidase S8, subtilisin, Ser-active site) GO:0004252 (serine-type endopeptidase activity), GO:		36	36	36	NaN	NaN	NaN	2.89904	2.57153	3.18911	2.88703	3.22886	3.18081	2.75082	3.1439	2.87739
542	Niben101Scf00597g00008.1	AT3G07030.1 *-** Alba DNA/RNA-binding protein LENGTH=405 IPR002775 (DNA/RNA-binding protein Alba-like) GO:0003676 (nucleic acid binding);AT3G07030.1 *-** Alba DNA/RNA-binding protein LENGTH=405 IPR002775 (DNA/RNA-binding protein Alba-like) GO:0003676 (nucl		2	2	2	NaN	NaN	NaN	-2.86124	NaN	-2.96343	-2.88001	-2.51844	-2.62735	NaN	NaN	-3.06841
543	Niben101Scf08298g03011.1	sp|P17980|PRS6A_HUMAN ***- 26S protease regulatory subunit 6A IPR003959 (ATPase, AAA-type, core), IPR005937 (26S proteasome subunit P45), IPR027417 (P-loop containing nucleoside triphosphate hydrolase) GO:0005524 (ATP binding), GO:0005737 (cytoplasm), GO:0		9	9	9	36	36	36	1.04582	1.2549	0.753246	0.85527	0.978285	1.15909	0.795185	0.895637	1.21901
544	Niben101Scf01220g04007.1	sp|Q7NFW6|PSAE_GLOVI *-** Photosystem I reaction center subunit IV IPR003375 (Photosystem I PsaE, reaction centre subunit IV) GO:0009522 (photosystem I), GO:0009538 (photosystem I reaction center), GO:0015979 (photosynthesis);sp|Q7NFW6|PSAE_GLOVI **** Phot		3	3	3	NaN	NaN	NaN	0.847401	0.689081	1.98401	1.21424	1.46793	1.51263	1.20437	0.557758	1.12244
545	Niben101Scf00597g06003.1	AT4G28730.1 *-*- Glutaredoxin family protein LENGTH=174 IPR012336 (Thioredoxin-like fold) GO:0009055 (electron carrier activity), GO:0015035 (protein disulfide oxidoreductase activity), GO:0045454 (cell redox homeostasis)		2	2	2	NaN	NaN	NaN	-2.02075	-2.22299	-2.15693	-1.8991	-1.76751	-1.93423	-2.32891	-2.00958	NaN
546	Niben101Scf09116g01011.1	sp|A8ACD2|RL14_IGNH4 ***- 50S ribosomal protein L14 IPR000218 (Ribosomal protein L14b/L23e), IPR023571 (Ribosomal protein L14 domain) GO:0003735 (structural constituent of ribosome), GO:0005840 (ribosome), GO:0006412 (translation);sp|A8ACD2|RL14_IGNH4 ***-		5	1	1	NaN	NaN	NaN	-1.13607	-0.778332	-0.259121	1.0205	-0.255583	0.584396	NaN	NaN	NaN
547	Niben101Scf00597g08029.1	ref|XP_007050168.1| **** Nuclear transport factor 2 family protein with RNA binding domain [Theobroma cacao] gb|EOX94325.1| Nuclear transport factor 2 family protein with RNA binding domain [Theobroma cacao] IPR002075 (Nuclear transport factor 2), IPR01267		6	6	6	NaN	NaN	NaN	-0.296722	-0.242237	-0.373529	-0.81893	-0.306143	-0.172789	-0.133245	-0.364689	-0.0582352
548	Niben101Scf00603g08015.1	AT2G45290.1 **** Transketolase LENGTH=741 IPR005478 (Transketolase, bacterial-like), IPR009014 (Transketolase, C-terminal/Pyruvate-ferredoxin oxidoreductase, domain II), IPR029061 (Thiamin diphosphate-binding fold) GO:0003824 (catalytic activity), GO:00048		35	35	7	NaN	NaN	NaN	6.82878	6.87531	7.29988	7.00947	6.856	6.86791	6.78504	6.38492	6.73651
549	Niben101Scf05764g05016.1	AT1G19730.1 ***- Thioredoxin superfamily protein LENGTH=119 IPR005746 (Thioredoxin), IPR012336 (Thioredoxin-like fold) GO:0006662 (glycerol ether metabolic process), GO:0015035 (protein disulfide oxidoreductase activity), GO:0045454 (cell redox homeostasis		4	3	2	39	NaN	NaN	-0.618753	0.309826	-1.41498	-0.263197	-0.769817	-0.766909	-1.01355	-1.05396	-0.722395
552	Niben101Scf00611g09002.1	ref|WP_017941821.1| ***- MULTISPECIES: hypothetical protein [Thioalkalivibrio] IPR029068 (Glyoxalase/Bleomycin resistance protein/Dihydroxybiphenyl dioxygenase);ref|WP_017941821.1| ***- MULTISPECIES: hypothetical protein [Thioalkalivibrio] IPR029068 (Glyox		5	5	5	NaN	NaN	NaN	-1.52629	-2.11247	-1.47688	-1.76569	-2.09327	-1.66755	-1.62269	-2.25858	-2.12343
553	Niben101Scf00611g11025.1	sp|A4QVP2|IF4A_MAGO7 **** ATP-dependent RNA helicase eIF4A IPR001650 (Helicase, C-terminal), IPR014001 (Helicase superfamily 1/2, ATP-binding domain), IPR014014 (RNA helicase, DEAD-box type, Q motif), IPR027417 (P-loop containing nucleoside triphosphate hy		26	26	2	NaN	NaN	NaN	4.40993	4.13079	4.19045	4.11389	4.19944	3.97028	3.85123	3.97545	3.87688
554	Niben101Scf00612g02003.1	sp|Q8RWF0|PS13A_ARATH ***- 26S proteasome non-ATPase regulatory subunit 13 homolog A IPR000717 (Proteasome component (PCI) domain) GO:0005515 (protein binding)		6	3	0	NaN	NaN	0	-1.74699	-1.20915	-1.77817	-1.74601	-1.53932	-1.29456	-2.05575	-1.49057	-1.35884
556	Niben101Scf00613g05015.1	sp|Q5XJ54|GLRX3_DANRE *-*- Glutaredoxin 3 IPR004480 (Monothiol glutaredoxin-related), IPR012336 (Thioredoxin-like fold) GO:0009055 (electron carrier activity), GO:0015035 (protein disulfide oxidoreductase activity), GO:0045454 (cell redox homeostasis)		6	6	6	NaN	NaN	NaN	0.0533848	-0.565491	-0.875937	-0.618542	-1.2163	-0.816914	-0.326788	-0.953697	-1.2245
557	Niben101Scf00614g00023.1	sp|A5W635|CLPP_PSEP1 ***- ATP-dependent Clp protease proteolytic subunit IPR023562 (Clp protease proteolytic subunit /Translocation-enhancing protein TepA), IPR029045 (ClpP/crotonase-like domain) GO:0004252 (serine-type endopeptidase activity), GO:0006508		6	6	6	NaN	NaN	NaN	1.02154	0.54463	0.720202	1.07709	1.13244	1.00687	0.684418	1.17959	0.382458
558	Niben101Scf00621g05002.1	sp|Q75KR1|PPDK2_ORYSJ **** Pyruvate, phosphate dikinase 2 IPR010121 (Pyruvate, phosphate dikinase), IPR015813 (Pyruvate/Phosphoenolpyruvate kinase-like domain) GO:0003824 (catalytic activity), GO:0005524 (ATP binding), GO:0006090 (pyruvate metabolic proces		5	5	5	NaN	NaN	NaN	NaN	NaN	-0.770945	-2.53959	-2.12862	-1.40678	-2.3218	NaN	NaN
562	Niben101Scf03565g00006.1	sp|Q9M352|RL362_ARATH ***- 60S ribosomal protein L36-2 IPR000509 (Ribosomal protein L36e) GO:0003735 (structural constituent of ribosome), GO:0005622 (intracellular), GO:0005840 (ribosome), GO:0006412 (translation);sp|Q9M352|RL362_ARATH ***- 60S ribosomal		5	5	1	NaN	NaN	NaN	0.909946	1.15342	1.80444	1.32483	1.43574	1.36464	1.19929	1.22615	1.45133
565	Niben101Scf14859g00005.1	ref|WP_014243176.1| **** 2-oxoglutarate translocator [Bacteriovorax marinus] ref|YP_005034360.1| putative membrane transport protein [Bacteriovorax marinus SJ] emb|CBW25389.1| putative membrane transport protein [Bacteriovorax marinus SJ] IPR001898 (Sodium		2	2	2	NaN	NaN	NaN	1.25112	1.23876	2.83774	1.21535	1.77733	1.61011	1.09972	0.891827	2.20458
566	Niben101Scf00630g03011.1	sp|Q9FLG1|BXL4_ARATH ***- Beta-D-xylosidase 4 IPR002772 (Glycoside hydrolase family 3 C-terminal domain), IPR017853 (Glycoside hydrolase superfamily), IPR026891 (Fibronectin type III-like domain), IPR026892 (Glycoside hydrolase family 3) GO:0004553 (hydrol		6	6	6	NaN	NaN	NaN	0.402475	-1.71656	NaN	-1.69518	-1.28166	-1.58321	NaN	NaN	-1.25675
567	Niben101Scf36191g00005.1	sp|A2BN38|RS12_HYPBU **** 30S ribosomal protein S12 IPR006032 (Ribosomal protein S12/S23) GO:0003735 (structural constituent of ribosome), GO:0005622 (intracellular), GO:0005840 (ribosome), GO:0006412 (translation), GO:0015935 (small ribosomal subunit);sp|		4	4	4	NaN	NaN	NaN	0.273121	1.09828	0.601418	1.13437	1.15987	0.79204	0.280796	0.725895	1.36552
568	Niben101Scf00634g00003.1	sp|A4QLH5|PSBA_LOBMA *-** Photosystem Q(B) protein IPR000484 (Photosynthetic reaction centre, L/M) GO:0009772 (photosynthetic electron transport in photosystem II), GO:0019684 (photosynthesis, light reaction), GO:0045156 (electron transporter, transferring		3	3	2	NaN	NaN	NaN	-0.595274	-0.660751	1.90723	0.28311	0.989792	0.611874	-0.487219	-0.0536804	-0.166243
570	Niben101Scf00635g00004.1	emb|CDY53943.1| ***- BnaA02g36930D [Brassica napus]		2	2	1	NaN	NaN	NaN	-1.82753	-2.53972	-1.75993	-1.6452	-1.64424	-1.39086	-1.84248	-1.69311	-1.8806
571	Niben101Scf00635g01010.1	emb|CDY45164.1| *-*- BnaA06g33680D [Brassica napus]		12	12	12	NaN	NaN	NaN	3.87191	3.49018	3.20059	2.90684	3.17935	2.15992	4.03176	3.70644	2.57209
576	Niben101Scf00646g04009.1	sp|O59418|RL3_PYRHO ***- 50S ribosomal protein L3 IPR000597 (Ribosomal protein L3), IPR009000 (Translation protein, beta-barrel domain) GO:0003735 (structural constituent of ribosome), GO:0005622 (intracellular), GO:0005840 (ribosome), GO:0006412 (translat		17	1	0	NaN	NaN	0	NaN	-1.26443	-0.347534	-0.531795	-0.97719	-0.627634	-0.130602	-2.36525	0.416216
578	Niben101Scf00646g09005.1	sp|Q14498|RBM39_HUMAN *-** RNA-binding protein 39 IPR012677 (Nucleotide-binding alpha-beta plait domain) GO:0000166 (nucleotide binding), GO:0003676 (nucleic acid binding);sp|Q9H0Z9|RBM38_HUMAN *-** RNA-binding protein 38 IPR001878 (Zinc finger, CCHC-type)		2	2	2	NaN	NaN	NaN	-1.35369	NaN	-0.932959	-0.969418	-0.924503	-0.873188	-1.79691	-1.37124	-1.69854
579	Niben101Scf00647g02011.1	sp|B4NFY1|EI3G2_DROWI **** Eukaryotic translation initiation factor 3 subunit G-2 IPR017334 (Eukaryotic translation initiation factor 3 subunit G), IPR024675 (Eukaryotic translation initiation factor 3 subunit G, N-terminal) GO:0000166 (nucleotide binding)		9	9	9	NaN	NaN	NaN	0.4977	0.790337	0.800203	0.549679	0.407112	0.788303	0.80105	0.507561	1.11733
581	Niben101Scf04375g08025.1	AT5G16400.1 *-*- thioredoxin F2 LENGTH=185 IPR005746 (Thioredoxin), IPR012336 (Thioredoxin-like fold) GO:0006662 (glycerol ether metabolic process), GO:0015035 (protein disulfide oxidoreductase activity), GO:0045454 (cell redox homeostasis);AT5G16400.1 *-*		5	5	5	NaN	NaN	NaN	1.90014	1.86728	2.19473	2.03951	1.84729	2.11667	1.87996	1.7476	1.64081
582	Niben101Scf00653g01010.1	sp|Q06881|BCCP_NOSS1 *-** Biotin carboxyl carrier protein of acetyl-CoA carboxylase IPR000089 (Biotin/lipoyl attachment), IPR001249 (Acetyl-CoA biotin carboxyl carrier) GO:0003989 (acetyl-CoA carboxylase activity), GO:0006633 (fatty acid biosynthetic proce		4	4	3	NaN	NaN	NaN	0.0196743	-0.916019	-0.286245	0.152306	0.192837	0.494303	-0.193363	0.362154	-0.270651
583	Niben101Scf00662g01003.1	sp|Q9MTM3|RPOC2_OENEH *-** DNA-directed RNA polymerase subunit beta IPR007081 (RNA polymerase Rpb1, domain 5) GO:0003677 (DNA binding), GO:0003899 (DNA-directed RNA polymerase activity), GO:0006351 (transcription, DNA-templated)		4	4	3	NaN	NaN	NaN	-2.03623	NaN	-1.52366	-1.25921	-1.54405	-1.84125	-3.08507	-1.84799	NaN
586	Niben101Scf00671g00011.1	sp|P93047|HMGB3_ARATH ***- High mobility group B protein 3 IPR009071 (High mobility group box domain);sp|P93047|HMGB3_ARATH ***- High mobility group B protein 3 IPR009071 (High mobility group box domain)		2	2	2	NaN	NaN	NaN	NaN	NaN	-0.697941	0.0110092	-1.29065	-0.520138	-2.31523	-2.07773	-0.989031
589	Niben101Scf00682g04013.1	sp|P31212|THD1_SOLTU **** Threonine dehydratase biosynthetic IPR001721 (ACT-like domain), IPR001926 (Tryptophan synthase beta subunit-like PLP-dependent enzyme), IPR005787 (Threonine dehydratase, biosynthetic) GO:0004794 (L-threonine ammonia-lyase activity		4	4	4	13	13	13	NaN	-1.66423	-1.99479	-2.07755	-1.87989	-1.20765	-1.91138	-1.38597	-1.93734
590	Niben101Scf00682g05009.1	sp|O42993|FKBP_SCHPO --*- Peptidyl-prolyl cis-trans isomerase IPR001179 (Peptidyl-prolyl cis-trans isomerase, FKBP-type, domain), IPR023566 (Peptidyl-prolyl cis-trans isomerase, FKBP-type) GO:0006457 (protein folding);AT3G10060.1 ***- FKBP-like peptidyl-pr		5	5	5	NaN	NaN	NaN	-0.179865	0.342054	0.577074	0.518223	0.595776	0.666363	0.571365	0.192699	-0.00907135
593	Niben101Scf01281g01007.1	sp|Q06FN8|CYB6_PELHO *-*- Cytochrome b6 IPR016174 (Di-haem cytochrome, transmembrane), IPR027387 (Cytochrome b/b6-like domain) GO:0009055 (electron carrier activity), GO:0016020 (membrane), GO:0016491 (oxidoreductase activity), GO:0022904 (respiratory elec		2	2	2	NaN	NaN	NaN	0.788706	1.65703	2.14617	0.921444	1.32708	1.25246	0.880901	0.759762	1.3708
595	Niben101Scf00687g03008.1	sp|P62980|RS27A_SOLLC *-*- Ubiquitin-40S ribosomal protein S27a IPR011332 (Zinc-binding ribosomal protein) GO:0003735 (structural constituent of ribosome), GO:0005622 (intracellular), GO:0005840 (ribosome), GO:0006412 (translation);sp|P62980|RS27A_SOLLC *-		2	2	2	NaN	NaN	NaN	1.81201	0.897945	1.95622	2.16207	1.9798	1.86054	1.60596	1.71732	1.21065
596	Niben101Scf00687g08006.1	sp|Q9LZP9|CP122_ARATH ***- Calvin cycle protein CP12-2, chloroplastic IPR003823 (Domain of unknown function CP12)		4	1	1	NaN	25	25	-0.352066	0.897819	0.40074	0.826197	0.261417	-1.60335	-0.10199	-0.579504	-0.518314
598	Niben101Scf00698g02019.1	sp|Q0PGJ6|AKRC9_ARATH **** Aldo-keto reductase family 4 member C9 IPR001395 (Aldo/keto reductase), IPR023210 (NADP-dependent oxidoreductase domain) GO:0016491 (oxidoreductase activity), GO:0055114 (oxidation-reduction process)		10	10	4	NaN	NaN	NaN	0.90444	0.827938	0.965334	0.968992	1.08763	1.09031	0.900225	1.09946	1.10272
599	Niben101Scf00700g05004.1	sp|Q96262|PCAP1_ARATH *-** Plasma membrane-associated cation-binding protein 1 IPR008469 (DREPP family) GO:0046658 (anchored component of plasma membrane), GO:0051716 (cellular response to stimulus)		9	9	6	NaN	NaN	NaN	1.008	1.08071	1.17599	1.42945	1.66843	1.57109	1.90222	1.85349	1.8082
601	Niben101Scf00705g04001.1	sp|Q9SWR3|MMT1_WEDBI **** Methionine S-methyltransferase IPR015424 (Pyridoxal phosphate-dependent transferase), IPR025779 (Methionine S-methyltransferase), IPR029063 (S-adenosyl-L-methionine-dependent methyltransferase) GO:0003824 (catalytic activity), GO:		9	9	9	NaN	NaN	NaN	-0.20389	-0.43528	-0.487658	-0.24811	-0.0501881	-0.23028	-0.702064	-0.657393	-1.22362
606	Niben101Scf01369g05022.1	AT1G42960.1 *-*- expressed protein localized to the inner membrane of the chloroplast. LENGTH=168;AT1G42960.1 ***- expressed protein localized to the inner membrane of the chloroplast. LENGTH=168		2	2	2	NaN	NaN	NaN	-1.19136	-2.56577	-0.42668	-0.100094	-0.687529	0.00443649	-0.395647	-0.637238	-0.281801
607	Niben101Scf00713g00009.1	sp|Q40554|EIF3A_TOBAC **** Eukaryotic translation initiation factor 3 subunit A IPR000717 (Proteasome component (PCI) domain), IPR027512 (Eukaryotic translation initiation factor 3 subunit A) GO:0005515 (protein binding), GO:0005852 (eukaryotic translation		21	21	2	NaN	NaN	NaN	1.24849	1.53399	1.27398	1.2896	1.61503	1.64037	0.787853	0.997726	1.5317
608	Niben101Scf00713g02004.1	sp|P73314|RS3_SYNY3 --*- 30S ribosomal protein S3 IPR001351 (Ribosomal protein S3, C-terminal) GO:0003735 (structural constituent of ribosome), GO:0005840 (ribosome), GO:0006412 (translation)		2	2	2	NaN	NaN	NaN	0.227051	1.18951	0.61166	1.08173	0.661196	0.645109	0.654005	1.01414	0.303551
610	Niben101Scf00713g05006.1	sp|Q9FIZ7|OPLA_ARATH ***- 5-oxoprolinase IPR002821 (Hydantoinase/oxoprolinase), IPR003692 (Hydantoinase B/oxoprolinase), IPR008040 (Hydantoinaseoxoprolinase, N-terminal) GO:0003824 (catalytic activity), GO:0016787 (hydrolase activity)		11	11	11	NaN	NaN	NaN	0.0546341	0.144566	-0.255842	-0.486719	-0.00658417	-0.269911	-0.454464	0.0895367	-0.220615
613	Niben101Scf00715g09005.1	ref|XP_007023443.1| ***- Low PSII Accumulation 3 isoform 3, partial [Theobroma cacao] gb|EOY26065.1| Low PSII Accumulation 3 isoform 3, partial [Theobroma cacao] IPR018962 (Domain of unknown function DUF1995);ref|XP_007023441.1| ***- Low PSII Accumulation		8	8	8	NaN	NaN	NaN	-0.450247	-0.517141	-0.241848	0.14954	-0.19338	-0.428879	-0.103191	-0.356663	-0.426287
616	Niben101Scf00725g00007.1	sp|Q9Y9I6|SYFA_AERPE **** Phenylalanine--tRNA ligase alpha subunit IPR004529 (Phenylalanyl-tRNA synthetase, class IIc, alpha subunit) GO:0000049 (tRNA binding), GO:0000166 (nucleotide binding), GO:0004812 (aminoacyl-tRNA ligase activity), GO:0004826 (pheny		4	4	4	NaN	NaN	NaN	-0.152065	0.387451	-1.34446	0.160566	0.445084	0.0927525	-0.903675	0.665737	-0.192928
617	Niben101Scf00735g02010.1	sp|B4II68|PURA_DROSE **** Adenylosuccinate synthetase IPR001114 (Adenylosuccinate synthetase), IPR027417 (P-loop containing nucleoside triphosphate hydrolase) GO:0004019 (adenylosuccinate synthase activity), GO:0005525 (GTP binding), GO:0006164 (purine nuc		10	2	1	24	NaN	NaN	NaN	NaN	NaN	NaN	NaN	NaN	-0.884626	-2.87396	-2.01108
619	Niben101Scf05002g03030.1	sp|Q6LXE7|RS3_METMP **** 30S ribosomal protein S3 IPR005703 (Ribosomal protein S3, eukaryotic/archaeal), IPR015946 (K homology domain-like, alpha/beta) GO:0003723 (RNA binding), GO:0003735 (structural constituent of ribosome), GO:0005622 (intracellular), G		15	15	3	NaN	NaN	NaN	3.18808	3.23938	3.20235	3.47098	3.40402	3.23393	3.09475	3.09924	3.09353
622	Niben101Scf02217g04005.1	sp|Q9SQI9|PROF_ARAHY ***- Profilin IPR005455 (Profilin), IPR027310 (Profilin conserved site) GO:0003779 (actin binding);sp|P0C0Y3|PROF_FRAAN ***- Profilin IPR005455 (Profilin), IPR027310 (Profilin conserved site) GO:0003779 (actin binding)		3	2	2	NaN	29	29	-0.760265	-1.04796	-0.461281	0.00685692	-0.1285	-0.270777	NaN	NaN	-0.399618
624	Niben101Scf00747g01026.1	sp|Q9LTR9|NMT1_ARATH **** Glycylpeptide N-tetradecanoyltransferase 1 IPR000903 (Myristoyl-CoA:protein N-myristoyltransferase) GO:0004379 (glycylpeptide N-tetradecanoyltransferase activity), GO:0006499 (N-terminal protein myristoylation);sp|Q9LTR9|NMT1_ARAT		5	5	5	NaN	NaN	NaN	-2.04017	-1.19287	-1.75529	-1.6966	-1.84375	-1.56405	-1.832	-1.9301	-2.87685
625	Niben101Scf00747g02003.1	sp|Q58860|THRC_METJA ***- Threonine synthase IPR001926 (Tryptophan synthase beta subunit-like PLP-dependent enzyme), IPR004450 (Threonine synthase-like) GO:0006520 (cellular amino acid metabolic process), GO:0030170 (pyridoxal phosphate binding)		14	3	3	NaN	11	11	-1.93948	NaN	-2.01987	-1.29978	-1.58386	-1.89989	-1.78263	-1.97212	-2.01026
626	Niben101Scf11312g01002.1	sp|O15116|LSM1_HUMAN *-*- U6 snRNA-associated Sm-like protein LSm1 IPR010920 (Like-Sm (LSM) domain);sp|P87173|LSM1_SCHPO ***- U6 snRNA-associated Sm-like protein LSm1 IPR010920 (Like-Sm (LSM) domain);sp|P87173|LSM1_SCHPO ***- U6 snRNA-associated Sm-like pr		1	1	1	NaN	NaN	NaN	-3.68479	-3.46442	-4.18465	-3.08361	-3.10857	-3.4308	NaN	-3.73502	-3.67441
627	Niben101Scf00747g11007.1	AT1G72330.3 ***- alanine aminotransferase 2 LENGTH=553 IPR015424 (Pyridoxal phosphate-dependent transferase) GO:0003824 (catalytic activity), GO:0009058 (biosynthetic process), GO:0030170 (pyridoxal phosphate binding)		18	18	3	NaN	NaN	NaN	1.67593	1.189	1.33462	1.4913	1.87592	1.80773	1.34135	1.63897	2.00938
628	Niben101Scf02476g04009.1	sp|P51419|RL273_ARATH ***- 60S ribosomal protein L27-3 IPR001141 (Ribosomal protein L27e), IPR008991 (Translation protein SH3-like domain) GO:0003735 (structural constituent of ribosome), GO:0005622 (intracellular), GO:0005840 (ribosome), GO:0006412 (trans		5	5	3	NaN	NaN	NaN	1.24465	0.951363	1.47007	1.46324	1.36355	1.37831	1.37407	1.04014	0.921078
630	Niben101Scf00750g02005.1	sp|Q00783|ICI1_SOLTU *-** Proteinase inhibitor 1 IPR000864 (Proteinase inhibitor I13, potato inhibitor I) GO:0004867 (serine-type endopeptidase inhibitor activity), GO:0009611 (response to wounding)		5	5	5	NaN	NaN	NaN	0.34193	-0.811859	0.0526733	-0.990528	-1.20714	2.64986	1.50544	0.668949	1.85504
632	Niben101Scf00753g00002.1	sp|O04893|AGLU_SPIOL ***- Alpha-glucosidase IPR000322 (Glycoside hydrolase family 31), IPR011013 (Galactose mutarotase-like domain), IPR013785 (Aldolase-type TIM barrel) GO:0003824 (catalytic activity), GO:0004553 (hydrolase activity, hydrolyzing O-glycosy		14	14	14	NaN	NaN	NaN	1.01372	1.47537	0.548422	1.21112	1.23454	1.53785	1.05827	1.31284	0.940924
633	Niben101Scf00755g00010.1	ref|NP_194330.1| **** RNA-binding KH domain-containing protein PEPPER [Arabidopsis thaliana] emb|CAB39665.1| putative nucleic acid binding protein [Arabidopsis thaliana] emb|CAB79455.1| putative nucleic acid binding protein [Arabidopsis thaliana] gb|AAL071		10	10	10	NaN	NaN	NaN	0.413368	-0.0524368	0.0202694	-0.206566	-0.260864	-0.112461	0.351877	0.290634	-0.277912
634	Niben101Scf00758g06006.1	sp|B0TC35|SYC_HELMI *-** Cysteine--tRNA ligase IPR004493 (Leucyl-tRNA synthetase, class Ia, archaeal/eukaryotic cytosolic), IPR009080 (Aminoacyl-tRNA synthetase, class 1a, anticodon-binding) GO:0000166 (nucleotide binding), GO:0002161 (aminoacyl-tRNA editi		22	11	11	NaN	NaN	NaN	-0.123274	0.46257	-0.0711498	-0.0506935	0.204947	0.077282	0.0716324	-0.0482178	0.687012
635	Niben101Scf00761g02006.1	sp|Q8VXQ2|ALDH_CRAPL **** Aldehyde dehydrogenase IPR012394 (Aldehyde dehydrogenase NAD(P)-dependent), IPR016161 (Aldehyde/histidinol dehydrogenase) GO:0004030 (aldehyde dehydrogenase [NAD(P)+] activity), GO:0006081 (cellular aldehyde metabolic process), GO		3	3	3	NaN	NaN	NaN	NaN	-3.16566	-1.9653	-2.26999	-1.73901	-1.4008	-2.81374	-2.09578	-1.70864
636	Niben101Scf07882g00021.1	AT5G13490.1 ***- ADP/ATP carrier 2 LENGTH=385 IPR002067 (Mitochondrial carrier protein), IPR023395 (Mitochondrial carrier domain) GO:0005215 (transporter activity), GO:0005743 (mitochondrial inner membrane), GO:0006810 (transport), GO:0055085 (transmembran		12	3	3	NaN	NaN	NaN	-0.73068	NaN	0.980812	0.74798	0.874016	1.06001	-0.0814972	-0.245092	0.782616
639	Niben101Scf00769g00011.1	sp|Q8VZH2|APM1_ARATH ***- Aminopeptidase M1 IPR001930 (Peptidase M1, alanine aminopeptidase/leukotriene A4 hydrolase), IPR024571 (ERAP1-like C-terminal domain) GO:0006508 (proteolysis), GO:0008237 (metallopeptidase activity), GO:0008270 (zinc ion binding)		13	13	5	NaN	NaN	8	0.298975	0.570711	-0.0939274	0.48855	0.625971	0.472828	-0.414988	0.251274	0.448019
641	Niben101Scf00773g07001.1	AT2G40490.1 **** Uroporphyrinogen decarboxylase LENGTH=394 IPR006361 (Uroporphyrinogen decarboxylase HemE) GO:0004853 (uroporphyrinogen decarboxylase activity), GO:0006779 (porphyrin-containing compound biosynthetic process)		13	1	1	NaN	NaN	NaN	NaN	NaN	-2.66144	-1.43194	-1.96481	-2.22402	-2.5078	-0.773516	-2.21112
642	Niben101Scf00773g14024.1	AT5G05470.1 **** eukaryotic translation initiation factor 2 alpha subunit LENGTH=344 IPR011488 (Translation initiation factor 2, alpha subunit), IPR012340 (Nucleic acid-binding, OB-fold), IPR024054 (Translation initiation factor 2, alpha subunit, middle do		3	3	3	NaN	NaN	NaN	-1.64758	-0.799566	-0.567694	-0.707722	-0.466002	-0.462492	-1.34924	-0.577534	-1.26879
643	Niben101Scf00774g01001.1	AT4G30950.1 ***- fatty acid desaturase 6 LENGTH=448 IPR005804 (Fatty acid desaturase, type 1) GO:0006629 (lipid metabolic process);AT4G30950.1 ***- fatty acid desaturase 6 LENGTH=448 IPR005804 (Fatty acid desaturase, type 1) GO:0006629 (lipid metabolic pro		3	3	3	NaN	NaN	NaN	-2.94415	-3.06846	-1.56761	NaN	-2.98417	NaN	NaN	NaN	NaN
644	Niben101Scf04663g05018.1	sp|P18212|PSBP2_TOBAC --** Oxygen-evolving enhancer protein 2-2, chloroplastic IPR002683 (Photosystem II PsbP, oxygen evolving complex) GO:0005509 (calcium ion binding), GO:0009523 (photosystem II), GO:0009654 (photosystem II oxygen evolving complex), GO:0		4	4	4	NaN	NaN	NaN	-0.670856	-0.882294	-0.799301	-1.35122	-0.870449	-1.1081	-0.734148	-0.586857	-1.32097
647	Niben101Scf00779g00005.1	AT2G40490.1 **** Uroporphyrinogen decarboxylase LENGTH=394 IPR006361 (Uroporphyrinogen decarboxylase HemE) GO:0004853 (uroporphyrinogen decarboxylase activity), GO:0006779 (porphyrin-containing compound biosynthetic process)		8	2	2	NaN	NaN	NaN	1.12535	1.17572	-0.24242	1.33447	0.221493	0.270105	-0.112602	0.603811	0.393965
648	Niben101Scf00779g02004.1	sp|Q9D7X3|DUS3_MOUSE *-** Dual specificity protein phosphatase 3 IPR024950 (Dual specificity phosphatase), IPR029021 (Protein-tyrosine phosphatase-like) GO:0006470 (protein dephosphorylation), GO:0008138 (protein tyrosine/serine/threonine phosphatase activ		3	3	3	NaN	NaN	NaN	-2.66853	-1.6891	-2.4391	-2.02769	-2.10348	-2.07181	-2.73907	-2.74045	-2.29369
649	Niben101Scf00779g06009.1	sp|Q9XG54|OPR1_SOLLC **** 12-oxophytodienoate reductase 1 IPR013785 (Aldolase-type TIM barrel) GO:0003824 (catalytic activity), GO:0010181 (FMN binding), GO:0016491 (oxidoreductase activity), GO:0055114 (oxidation-reduction process)		8	8	8	37	37	37	-0.295042	-1.18781	-0.644171	-1.07461	-0.549274	0.0957909	-0.213156	-0.388208	-0.516544
652	Niben101Scf00781g06017.1	gb|AGN30743.1| *-*- chaperonin-like protein, partial [N , partial [Nostoc sp. Gunnera magellanica cyanobiont] IPR003435 (Chaperonin-like RbcX);gb|AGN30751.1| *-*- chaperonin-like protein, partial [Nostoc sp. Gunnera magellanica cyanobiont] IPR003435 (C		3	3	3	NaN	NaN	NaN	-1.86247	-1.26454	-1.65637	-1.50172	-1.27942	-1.38849	-1.59643	-1.27681	-1.51799
654	Niben101Scf00792g04004.1	sp|Q9ZF99|MDH_AQUAR *-** Malate dehydrogenase IPR010945 (Malate dehydrogenase, type 2) GO:0003824 (catalytic activity), GO:0005975 (carbohydrate metabolic process), GO:0006108 (malate metabolic process), GO:0016491 (oxidoreductase activity), GO:0016615 (ma		14	14	3	NaN	NaN	NaN	2.61617	2.46419	2.49866	2.69349	2.63125	2.52303	2.49964	2.27444	2.51247
655	Niben101Scf00793g01001.1	sp|Q8JZR0|ACSL5_MOUSE ***- Long-chain-fatty-acid--CoA ligase 5 IPR000873 (AMP-dependent synthetase/ligase) GO:0003824 (catalytic activity), GO:0008152 (metabolic process)		5	5	5	NaN	NaN	NaN	NaN	-1.07095	-1.76943	NaN	-1.50192	-1.31558	-2.01898	NaN	-0.624371
656	Niben101Scf00793g01002.1	AT3G26560.1 *-*- ATP-dependent RNA helicase, putative LENGTH=1168 IPR001650 (Helicase, C-terminal), IPR014001 (Helicase superfamily 1/2, ATP-binding domain), IPR027417 (P-loop containing nucleoside triphosphate hydrolase);AT3G26560.1 **** ATP-dependent RNA		2	2	2	NaN	NaN	NaN	-2.74411	-2.17905	-2.39865	-2.12109	-1.72309	-2.12129	NaN	-2.36651	-2.28235
657	Niben101Scf00793g07009.1	sp|C8V8H4|DED1_EMENI *-** ATP-dependent RNA helicase ded1 IPR001650 (Helicase, C-terminal), IPR014001 (Helicase superfamily 1/2, ATP-binding domain), IPR014014 (RNA helicase, DEAD-box type, Q motif), IPR027417 (P-loop containing nucleoside triphosphate hyd		2	2	2	NaN	NaN	NaN	-4.75931	-2.87268	-3.89914	NaN	-3.58039	NaN	NaN	NaN	NaN
658	Niben101Scf08564g04001.1	sp|B2K065|HEM3_YERPB ***- Porphobilinogen deaminase IPR000860 (Tetrapyrrole biosynthesis, hydroxymethylbilane synthase) GO:0004418 (hydroxymethylbilane synthase activity), GO:0018160 (peptidyl-pyrromethane cofactor linkage), GO:0033014 (tetrapyrrole biosyn		19	19	9	NaN	NaN	NaN	3.97288	3.76832	3.69154	4.06457	3.89854	3.77841	3.76408	3.75147	3.90512
660	Niben101Scf05519g02001.1	AT2G41090.1 **** Calcium-binding EF-hand family protein LENGTH=191 IPR011992 (EF-hand domain pair) GO:0005509 (calcium ion binding);AT2G41090.1 **** Calcium-binding EF-hand family protein LENGTH=191 IPR011992 (EF-hand domain pair) GO:0005509 (calcium ion b		6	6	3	NaN	NaN	45	1.93616	1.68477	1.09019	1.208	1.61335	0.103237	2.21088	2.63367	2.08725
661	Niben101Scf00797g18009.1	sp|Q56YA5|SGAT_ARATH ***- Serine--glyoxylate aminotransferase IPR015424 (Pyridoxal phosphate-dependent transferase), IPR024169 (Serine-pyruvate aminotransferase/2-aminoethylphosphonate-pyruvate transaminase) GO:0003824 (catalytic activity), GO:0008152 (met		21	21	4	NaN	NaN	NaN	5.4998	5.89492	5.84858	5.8141	5.86034	5.73676	5.34182	5.50232	5.63033
662	Niben101Scf00799g05011.1	AT4G01870.1 ***- tolB protein-related LENGTH=652 IPR011042 (Six-bladed beta-propeller, TolB-like);AT4G01870.1 ***- tolB protein-related LENGTH=652		6	6	6	12	12	12	-1.78033	-2.24276	-1.76458	-2.31253	-2.01059	-1.60068	-2.23668	-2.01806	-2.11063
663	Niben101Scf00800g04004.1	AT4G02930.1 *-** GTP binding Elongation factor Tu family protein LENGTH=454 IPR005225 (Small GTP-binding protein domain), IPR006298 (GTP-binding protein TypA), IPR009000 (Translation protein, beta-barrel domain), IPR027417 (P-loop containing nucleoside tri		24	1	1	NaN	6	6	NaN	NaN	-2.61144	NaN	-2.35718	-2.79893	-2.79357	-2.39577	-1.79311
664	Niben101Scf00802g00010.1	sp|P47895|AL1A3_HUMAN **** Aldehyde dehydrogenase family 1 member A3 IPR015657 (Aminobutyraldehyde dehydrogenase), IPR016161 (Aldehyde/histidinol dehydrogenase), IPR029510 (Aldehyde dehydrogenase, glutamic acid active site) GO:0008152 (metabolic process),		16	2	2	NaN	NaN	NaN	-0.340589	-0.914741	-0.466139	-0.669809	-0.341307	-0.543903	-0.757763	NaN	-0.995857
667	Niben101Scf08997g00005.1	prf||1808322A **** stearoyl-acyl carrier protein desaturase IPR005067 (Fatty acid desaturase, type 2), IPR009078 (Ferritin-like superfamily) GO:0006631 (fatty acid metabolic process), GO:0006633 (fatty acid biosynthetic process), GO:0016491 (oxidoreductase		6	1	1	NaN	NaN	NaN	-0.197847	0.525246	NaN	0.218636	NaN	NaN	-1.37327	-1.5825	-1.38719
668	Niben101Scf00813g01004.1	AT5G13490.1 ***- ADP/ATP carrier 2 LENGTH=385 IPR002067 (Mitochondrial carrier protein), IPR023395 (Mitochondrial carrier domain) GO:0005215 (transporter activity), GO:0005743 (mitochondrial inner membrane), GO:0006810 (transport), GO:0055085 (transmembran		14	14	1	NaN	NaN	NaN	2.87718	2.84501	3.65825	3.44968	3.90936	3.72213	2.8346	3.29837	3.41186
670	Niben101Scf00817g05006.1	sp|Q9M158|STR4_ARATH ***- Rhodanese-like domain-containing protein 4, chloroplastic IPR001763 (Rhodanese-like domain)		6	6	6	NaN	NaN	NaN	-1.32984	-1.38734	0.289133	-0.281919	-0.168045	-0.0575123	0.0932026	-0.0303021	-1.23628
671	Niben101Scf00819g06008.1	sp|Q9M5P8|SNAA_SOLTU ***- Alpha-soluble NSF attachment protein IPR000744 (NSF attachment protein) GO:0005515 (protein binding), GO:0006886 (intracellular protein transport)		10	10	2	NaN	NaN	NaN	0.412413	0.51696	0.358475	0.461178	0.697771	0.674286	-0.298058	-0.106911	0.143375
672	Niben101Scf00820g03003.1	ref|WP_015115534.1| ***- phage shock protein A (PspA) family protein [N [Nostoc sp. PCC 7107] IPR007157 (PspA/IM30)		9	9	1	NaN	NaN	NaN	0.452181	0.760717	1.11461	0.937559	0.92334	1.08141	1.08114	0.515337	0.924139
673	Niben101Scf00821g00003.1	sp|Q8RU27|UPTG2_SOLTU ***- Alpha-1,4-glucan-protein synthase [UDP-forming] 2 IPR004901 (Reversibly glycosylated polypeptide family), IPR029044 (Nucleotide-diphospho-sugar transferases) GO:0016866 (intramolecular transferase activity), GO:0030244 (cellulose		18	5	2	NaN	NaN	NaN	-0.771166	NaN	-1.40348	-1.14239	-1.13325	-0.648035	-0.943693	-1.29168	-0.807386
675	Niben101Scf00822g01007.1	sp|P50165|TRNH_DATST **** Tropinone reductase homolog IPR002347 (Glucose/ribitol dehydrogenase) GO:0008152 (metabolic process), GO:0016491 (oxidoreductase activity);sp|Q9X248|FABG_THEMA *-** 3-oxoacyl-[acyl-carrier-protein] reductase FabG IPR002347 (Glucos		8	8	8	NaN	NaN	NaN	1.04501	1.28551	1.28052	0.621006	0.912153	0.647099	0.751106	-0.0200901	0.524124
679	Niben101Scf00837g00017.1	sp|P0A4V9|FTSH_MYCBO **** ATP-dependent zinc metalloprotease FtsH IPR003959 (ATPase, AAA-type, core), IPR005936 (Peptidase, FtsH), IPR027417 (P-loop containing nucleoside triphosphate hydrolase) GO:0004222 (metalloendopeptidase activity), GO:0005524 (ATP b		22	22	0	NaN	NaN	0	1.88318	2.00001	2.64525	2.26019	2.37253	2.40592	2.35872	2.03503	2.49525
681	Niben101Scf00841g02021.1	AT1G73190.1 ***- Aquaporin-like superfamily protein LENGTH=268 IPR000425 (Major intrinsic protein), IPR023271 (Aquaporin-like) GO:0005215 (transporter activity), GO:0006810 (transport), GO:0016020 (membrane)		1	1	1	NaN	NaN	NaN	2.13352	2.89892	1.91246	1.35478	1.72812	1.54234	1.87671	0.956421	1.3946
684	Niben101Scf00851g01013.1	gb|ACG33563.1| *-*- ferredoxin [Zea mays] IPR012675 (Beta-grasp domain)		1	1	1	NaN	NaN	NaN	-3.02447	NaN	NaN	-2.86191	NaN	NaN	-2.62119	-2.92312	-3.07172
685	Niben101Scf04699g00014.1	AT1G03445.1 *-** Serine/threonine protein phosphatase family protein LENGTH=793 IPR012391 (Serine/threonine protein phosphatase, BSU1), IPR029052 (Metallo-dependent phosphatase-like) GO:0004721 (phosphoprotein phosphatase activity), GO:0005506 (iron ion bi		2	2	2	NaN	NaN	NaN	-1.88039	-1.89606	-2.65911	-2.29559	-2.10127	-2.20636	-2.8174	NaN	-2.20355
687	Niben101Scf00853g07005.1	sp|Q9FJX3|VDAC2_ARATH **** Mitochondrial outer membrane protein porin 2 IPR023614 (Porin domain), IPR027246 (Eukaryotic porin/Tom40) GO:0005741 (mitochondrial outer membrane), GO:0055085 (transmembrane transport);sp|Q84P97|VDAC5_ORYSJ **** Mitochondrial ou		4	4	2	NaN	NaN	NaN	-1.89139	NaN	-1.46095	-1.55787	-1.29231	-1.60375	-1.36736	-1.89799	-2.5772
692	Niben101Scf03028g03019.1	sp|Q3C1H8|PSAA_NICSY *-** Photosystem I P700 chlorophyll a apoprotein A1 IPR001280 (Photosystem I PsaA/PsaB) GO:0009522 (photosystem I), GO:0009579 (thylakoid), GO:0015979 (photosynthesis), GO:0016021 (integral component of membrane);sp|Q6ENH4|PSAA_ORYNI *		1	1	1	NaN	NaN	NaN	0.75325	1.47797	2.5372	1.43261	1.33387	1.57395	1.4704	0.149345	1.3473
693	Niben101Scf00854g10052.1	sp|A0M791|ATPB_GRAFK *-** ATP synthase subunit beta IPR005722 (ATPase, F1 complex, beta subunit), IPR027417 (P-loop containing nucleoside triphosphate hydrolase) GO:0005524 (ATP binding), GO:0015986 (ATP synthesis coupled proton transport), GO:0046933 (pro		1	1	1	NaN	NaN	NaN	0.550148	2.27281	2.6249	2.85349	2.89917	2.90026	2.05348	1.36629	2.43677
694	Niben101Scf15437g02016.1	sp|Q0TMQ7|RL24_CLOP1 ***- 50S ribosomal protein L24 IPR003256 (Ribosomal protein L24) GO:0003735 (structural constituent of ribosome), GO:0005622 (intracellular), GO:0005840 (ribosome), GO:0006412 (translation);sp|Q0TMQ7|RL24_CLOP1 ***- 50S ribosomal prote		5	5	3	NaN	NaN	NaN	2.47077	1.97652	2.53711	2.1673	1.87267	2.13089	2.31315	1.97412	1.03663
696	Niben101Scf00859g01014.1	sp|Q3IRQ4|LEUC_NATPD *-*- 3-isopropylmalate dehydratase large subunit IPR015937 (Aconitase/isopropylmalate dehydratase) GO:0008152 (metabolic process)		33	5	5	NaN	NaN	NaN	-0.804033	-0.197958	-0.17536	-0.15242	-0.23251	-0.287722	-0.568525	-0.627737	-0.166866
698	Niben101Scf00860g00006.1	sp|B1XQ70|GLO2_SYNP2 **** Hydroxyacylglutathione hydrolase IPR017782 (Hydroxyacylglutathione hydrolase) GO:0004416 (hydroxyacylglutathione hydrolase activity), GO:0006750 (glutathione biosynthetic process), GO:0008270 (zinc ion binding)		3	1	1	NaN	NaN	NaN	-2.37689	-3.21327	-3.27385	NaN	NaN	NaN	NaN	NaN	NaN
699	Niben101Scf00860g03018.1	AT5G51100.1 **** Fe superoxide dismutase 2 LENGTH=305 IPR001189 (Manganese/iron superoxide dismutase) GO:0004784 (superoxide dismutase activity), GO:0006801 (superoxide metabolic process), GO:0046872 (metal ion binding), GO:0055114 (oxidation-reduction pro		11	4	4	NaN	NaN	NaN	0.623766	0.499811	1.35873	1.48873	1.15172	1.37401	0.972752	1.05079	1.25814
701	Niben101Scf00861g07009.1	sp|Q66GR0|FLA17_ARATH ***- Fasciclin-like arabinogalactan protein 17 IPR000782 (FAS1 domain);sp|Q66GR0|FLA17_ARATH ***- Fasciclin-like arabinogalactan protein 17 IPR000782 (FAS1 domain)		2	2	1	NaN	NaN	4	-3.26884	-3.33588	NaN	-3.47212	-2.71286	-2.87845	-3.13151	-3.15862	-2.66225
703	Niben101Scf04558g02001.1	sp|Q9ZVD0|SRRT_ARATH ***- Serrate RNA effector molecule IPR007042 (Arsenite-resistance protein 2), IPR021933 (Protein of unknown function DUF3546) GO:0046872 (metal ion binding);sp|Q9ZVD0|SRRT_ARATH ***- Serrate RNA effector molecule IPR007042 (Arsenite-re		2	2	2	NaN	NaN	NaN	NaN	-2.62744	-3.20204	-2.42687	-2.44955	-2.51207	NaN	-2.61072	-2.72946
704	Niben101Scf04558g02002.1	AT5G20990.1 **** molybdopterin biosynthesis CNX1 protein / molybdenum cofactor biosynthesis enzyme CNX1 (CNX1) LENGTH=670 IPR001453 (Molybdopterin binding domain), IPR005110 (MoeA, N-terminal and linker domain), IPR005111 (MoeA, C-terminal, domain IV) GO:0		2	2	2	NaN	NaN	NaN	NaN	NaN	NaN	-3.84003	-3.57958	NaN	NaN	NaN	NaN
706	Niben101Scf04558g02003.1	sp|Q06445|CYTI_VIGUN **** Cysteine proteinase inhibitor IPR000010 (Proteinase inhibitor I25, cystatin), IPR027214 (Cystatin) GO:0004869 (cysteine-type endopeptidase inhibitor activity);sp|Q06445|CYTI_VIGUN **** Cysteine proteinase inhibitor IPR000010 (Prot		4	2	2	NaN	NaN	NaN	-1.23766	NaN	-0.379393	0.50609	-1.82251	0.403826	NaN	NaN	NaN
708	Niben101Scf00863g02001.1	sp|B0RDY9|IF2_CLAMS *-*- Translation initiation factor IF-2 IPR000795 (Elongation factor, GTP-binding domain), IPR005225 (Small GTP-binding protein domain), IPR009000 (Translation protein, beta-barrel domain), IPR027417 (P-loop containing nucleoside tripho		6	2	2	8	NaN	NaN	-4.08704	-4.66764	NaN	NaN	NaN	NaN	NaN	NaN	NaN
709	Niben101Scf00863g10002.1	prf||1808322A **** stearoyl-acyl carrier protein desaturase IPR005067 (Fatty acid desaturase, type 2), IPR009078 (Ferritin-like superfamily) GO:0006631 (fatty acid metabolic process), GO:0006633 (fatty acid biosynthetic process), GO:0016491 (oxidoreductase		11	11	3	NaN	NaN	NaN	0.499042	-0.579353	-0.123501	0.0750618	0.276552	0.190866	0.567375	1.04334	0.274313
710	Niben101Scf00864g00004.1	sp|Q22053|FBRL_CAEEL **** rRNA 2-O-methyltransferase fibrillarin IPR000692 (Fibrillarin), IPR029063 (S-adenosyl-L-methionine-dependent methyltransferase) GO:0003723 (RNA binding), GO:0006364 (rRNA processing), GO:0008033 (tRNA processing), GO:0008168 (met		6	6	6	NaN	NaN	NaN	-0.236984	-0.695442	0.1374	-0.466267	0.20384	0.0588627	-0.196268	-0.339691	0.444817
711	Niben101Scf00866g00008.1	sp|Q9ZPY7|XPO2_ARATH ***- Exportin-2 IPR016024 (Armadillo-type fold) GO:0005488 (binding), GO:0005515 (protein binding), GO:0006886 (intracellular protein transport), GO:0008536 (Ran GTPase binding);sp|Q9ZPY7|XPO2_ARATH ***- Exportin-2 IPR016024 (Armadillo		13	13	13	NaN	NaN	NaN	0.106939	0.245415	-0.279278	-0.224443	0.308125	-0.0777473	-0.212492	-0.0842629	0.279684
712	Niben101Scf00867g00001.1	AT5G07030.1 ***- Eukaryotic aspartyl protease family protein LENGTH=455 IPR001461 (Aspartic peptidase), IPR021109 (Aspartic peptidase domain) GO:0004190 (aspartic-type endopeptidase activity), GO:0006508 (proteolysis)		6	6	2	13	13	NaN	-0.0870666	0.358021	-0.281792	-0.541258	-0.797054	-0.568737	-0.325447	-0.584988	-0.857243
713	Niben101Scf03264g01004.1	sp|P80680|FTRV_MAIZE *-*- Ferredoxin-thioredoxin reductase, variable chain IPR003698 (Lipoyl synthase), IPR008990 (Electron transport accessory protein-like domain) GO:0009107 (lipoate biosynthetic process), GO:0015979 (photosynthesis), GO:0016992 (lipoate		4	4	4	NaN	NaN	NaN	2.07238	1.37894	1.67089	1.63582	1.65352	1.37237	1.89375	2.44598	0.800932
714	Niben101Scf00870g01010.1	sp|P48601|PRS4_DROME ***- 26S protease regulatory subunit 4 IPR003959 (ATPase, AAA-type, core), IPR027417 (P-loop containing nucleoside triphosphate hydrolase) GO:0005524 (ATP binding);sp|P62191|PRS4_HUMAN *-*- 26S protease regulatory subunit 4 IPR003959 (		12	12	11	NaN	NaN	NaN	0.26565	0.0784817	0.52906	0.493853	0.586062	0.447834	0.492464	0.941368	0.0589085
717	Niben101Scf00870g15008.1	sp|Q58860|THRC_METJA ***- Threonine synthase IPR001926 (Tryptophan synthase beta subunit-like PLP-dependent enzyme), IPR004450 (Threonine synthase-like) GO:0006520 (cellular amino acid metabolic process), GO:0030170 (pyridoxal phosphate binding)		14	2	0	NaN	NaN	0	-0.749771	-1.89432	-0.139021	-1.50487	-1.31027	-1.66797	-1.18051	-2.46702	-1.14447
718	Niben101Scf00872g00007.1	sp|O25883|FUMC_HELPY **** Fumarate hydratase class II IPR000362 (Fumarate lyase family), IPR008948 (L-Aspartase-like), IPR024083 (Fumarase/histidase, N-terminal) GO:0003824 (catalytic activity), GO:0004333 (fumarate hydratase activity), GO:0006099 (tricarb		11	11	4	NaN	NaN	NaN	0.1483	-0.138266	0.492317	0.374512	0.4401	0.453186	0.647491	0.588726	0.191156
720	Niben101Scf00878g03001.1	sp|Q660Y4|EFG1_BORGA **** Elongation factor G 1 IPR004540 (Translation elongation factor EFG/EF2), IPR005225 (Small GTP-binding protein domain), IPR027417 (P-loop containing nucleoside triphosphate hydrolase) GO:0003746 (translation elongation factor activ		10	10	8	NaN	NaN	NaN	-0.403509	-1.36213	-0.552036	-0.665548	-0.539633	-0.845589	-0.16902	-0.982985	-0.639301
722	Niben101Scf00879g05002.1	sp|P74367|PSB27_SYNY3 **** Photosystem II lipoprotein Psb27 IPR025585 (Photosystem II Pbs27) GO:0010207 (photosystem II assembly)		4	4	1	NaN	NaN	NaN	2.24003	1.77765	2.30004	2.12884	2.3418	2.09542	2.57134	2.44302	1.96787
723	Niben101Scf00883g10001.1	gb|KFB84379.1| ***- multidrug MFS transporter [Calothrix sp. 336/3] IPR010099 (Epimerase family protein SDR39U1);gb|KFB84379.1| ***- multidrug MFS transporter [Calothrix sp. 336/3] IPR001509 (NAD-dependent epimerase/dehydratase, N-terminal domain), IPR0100		8	8	8	NaN	NaN	NaN	0.759645	1.04854	1.02786	0.876638	1.15489	0.821037	0.840208	0.676929	0.603838
727	Niben101Scf05146g06007.1	sp|Q7XSA2|AGO1B_ORYSJ ***- Protein argonaute 1B IPR003100 (PAZ domain), IPR012337 (Ribonuclease H-like domain), IPR014811 (Domain of unknown function DUF1785), IPR024357 (Argonaut, glycine-rich domain) GO:0003676 (nucleic acid binding), GO:0005515 (protein		3	3	3	NaN	NaN	NaN	-2.4469	-1.96754	-2.11952	-1.77317	-2.13194	-1.53332	-1.9251	-2.12925	-1.45107
728	Niben101Scf05146g06012.1	sp|A1XQR9|RUXE_PIG ***- Small nuclear ribonucleoprotein E IPR010920 (Like-Sm (LSM) domain), IPR027078 (Small nuclear ribonucleoprotein E) GO:0000398 (mRNA splicing, via spliceosome), GO:0005681 (spliceosomal complex);sp|A1XQR9|RUXE_PIG ***- Small nuclear r		2	2	2	23	23	23	-1.95364	-1.81301	-1.67436	-1.41313	-1.55954	-1.5158	-2.58305	-2.08444	-1.16905
730	Niben101Scf01739g08021.1	sp|Q9ZQX4|VATF_ARATH **** V-type proton ATPase subunit F IPR008218 (ATPase, V1 complex, subunit F) GO:0015991 (ATP hydrolysis coupled proton transport), GO:0033180 (proton-transporting V-type ATPase, V1 domain), GO:0034220 (ion transmembrane transport), GO		7	7	1	60	60	NaN	0.909819	0.520498	0.779612	0.575125	0.60994	0.888029	0.640408	-0.0123844	0.567583
732	Niben101Scf00894g01011.1	sp|P40227|TCPZ_HUMAN ***- T-complex protein 1 subunit zeta IPR000308 (14-3-3 protein), IPR002423 (Chaperonin Cpn60/TCP-1), IPR023410 (14-3-3 domain), IPR027409 (GroEL-like apical domain), IPR027410 (TCP-1-like chaperonin intermediate domain), IPR027413 (Gr		19	18	2	NaN	NaN	NaN	2.30235	2.30048	1.707	2.02994	2.07766	2.09174	2.14458	1.78987	2.24676
733	Niben101Scf00894g01014.1	AT1G16190.1 **** Rad23 UV excision repair protein family LENGTH=368 IPR004806 (UV excision repair protein Rad23), IPR009060 (UBA-like), IPR029071 (Ubiquitin-related domain) GO:0003684 (damaged DNA binding), GO:0005515 (protein binding), GO:0005634 (nucleus		5	5	2	NaN	NaN	NaN	0.606602	-0.38694	0.322802	0.119255	0.072588	0.128637	0.918371	0.217356	-0.229786
735	Niben101Scf00897g03001.1	sp|P46417|GSTX3_SOYBN ***- Glutathione S-transferase 3 IPR010987 (Glutathione S-transferase, C-terminal-like), IPR012336 (Thioredoxin-like fold) GO:0005515 (protein binding)		7	3	3	NaN	NaN	NaN	-1.07896	-2.86977	-1.61246	-1.16824	-1.03437	-1.29848	NaN	-0.63644	-1.29326
736	Niben101Scf00897g03002.1	sp|P46417|GSTX3_SOYBN ***- Glutathione S-transferase 3 IPR010987 (Glutathione S-transferase, C-terminal-like), IPR012336 (Thioredoxin-like fold) GO:0005515 (protein binding)		9	3	1	NaN	NaN	NaN	0.988527	0.494183	0.640976	1.21524	1.10298	0.888603	0.0829277	0.510735	0.770849
737	Niben101Scf25768g00009.1	sp|Q5SMI4|RL393_ORYSJ ***- 60S ribosomal protein L39-3 IPR000077 (Ribosomal protein L39e), IPR023626 (Ribosomal protein L39e domain) GO:0003735 (structural constituent of ribosome), GO:0005622 (intracellular), GO:0005840 (ribosome), GO:0006412 (translation		1	1	1	NaN	NaN	NaN	NaN	NaN	-2.14856	-2.99562	-0.0201492	-1.43261	-1.88697	-1.122	-0.791668
740	Niben101Scf01834g04007.1	sp|P49215|RS17_SOLLC ***- 40S ribosomal protein S17 IPR001210 (Ribosomal protein S17e) GO:0003735 (structural constituent of ribosome), GO:0005622 (intracellular), GO:0005840 (ribosome), GO:0006412 (translation);sp|P49215|RS17_SOLLC ***- 40S ribosomal prot		10	10	6	NaN	NaN	NaN	2.69741	2.85806	2.94124	2.88846	2.81993	2.72656	3.01177	2.7293	2.84265
742	Niben101Scf00916g01007.1	sp|Q9SIQ9|VA712_ARATH **** Vesicle-associated membrane protein 712 IPR001388 (Synaptobrevin), IPR011012 (Longin-like domain) GO:0006810 (transport), GO:0016021 (integral component of membrane), GO:0016192 (vesicle-mediated transport);sp|Q9SIQ9|VA712_ARATH		1	1	1	NaN	NaN	NaN	-1.98752	-1.58065	-2.49123	-1.93514	-1.52693	-1.36398	-2.37321	-1.83818	-1.69764
743	Niben101Scf00919g01003.1	sp|O23310|NFYB3_ARATH **** Nuclear transcription factor Y subunit B-3 IPR009072 (Histone-fold) GO:0005622 (intracellular), GO:0005634 (nucleus), GO:0006355 (regulation of transcription, DNA-templated), GO:0043565 (sequence-specific DNA binding), GO:0046982		1	1	1	NaN	NaN	NaN	-4.43595	-3.93587	-4.23941	-4.23198	-3.98845	-4.22475	-4.48534	-4.41802	-5.28944
744	Niben101Scf00919g02002.1	emb|CDX81152.1| ***- BnaC03g04060D [Brassica napus];emb|CDY21623.1| ***- BnaC09g46690D [Brassica napus]		4	4	4	NaN	NaN	NaN	-1.81067	-1.61073	-1.9181	-2.07309	-2.269	-1.90575	-2.12091	-1.78	-1.55279
746	Niben101Scf00920g01005.1	ref|WP_026795975.1| --*- MULTISPECIES: hypothetical protein [Planktothrix];ref|WP_026785322.1| --*- MULTISPECIES: hypothetical protein [Planktothrix]		3	3	3	NaN	NaN	NaN	-2.03524	-1.89963	NaN	-1.51051	-1.99863	-1.82372	-2.61011	-1.91253	-1.95035
747	Niben101Scf00920g01006.1	sp|Q8CI11|GNL3_MOUSE *-** Guanine nucleotide-binding protein-like 3 IPR006073 (GTP binding domain), IPR014813 (Guanine nucleotide-binding protein-like 3, N-terminal domain), IPR023179 (GTP-binding protein, orthogonal bundle domain), IPR027417 (P-loop conta		2	2	2	NaN	NaN	NaN	-3.40874	NaN	NaN	-2.62414	NaN	-2.7435	-2.52488	-2.77635	-1.27287
749	Niben101Scf00934g03005.1	sp|Q9ZT66|E134_MAIZE ***- Endo-1,3;1,4-beta-D-glucanase IPR029058 (Alpha/Beta hydrolase fold) GO:0016787 (hydrolase activity)		6	2	2	NaN	NaN	NaN	NaN	NaN	NaN	-3.1479	NaN	-2.80719	-3.47529	-3.7029	NaN
753	Niben101Scf00944g07004.1	AT2G33470.1 **** glycolipid transfer protein 1 LENGTH=202 IPR014830 (Glycolipid transfer protein domain) GO:0005737 (cytoplasm), GO:0017089 (glycolipid transporter activity), GO:0046836 (glycolipid transport), GO:0051861 (glycolipid binding)		6	6	2	NaN	NaN	NaN	-0.160038	-0.287687	-0.638426	-0.194622	-0.177269	-0.0961361	-1.00573	-0.628717	-0.587778
754	Niben101Scf00944g07017.1	sp|B4RCH3|SUCC_PHEZH ***- Succinyl-CoA ligase [ADP-forming] subunit beta IPR005809 (Succinyl-CoA synthetase, beta subunit), IPR016102 (Succinyl-CoA synthetase-like) GO:0003824 (catalytic activity), GO:0005524 (ATP binding), GO:0008152 (metabolic process),		11	11	2	NaN	NaN	NaN	0.688396	0.57785	0.96368	0.0644703	0.589918	0.714565	0.422853	0.525059	0.422874
755	Niben101Scf00946g00013.1	sp|Q9SV21|COPB1_ARATH ***- Coatomer subunit beta-1 IPR016460 (Coatomer beta subunit (COPB1)), IPR029446 (Coatomer beta subunit, appendage platform domain) GO:0005198 (structural molecule activity), GO:0005488 (binding), GO:0005737 (cytoplasm), GO:0006886 (		16	6	6	23	NaN	NaN	-0.883041	-1.59293	-0.94471	-1.13529	-0.75246	-0.955481	-1.97362	-1.63887	-1.68314
757	Niben101Scf00949g01013.1	AT3G44750.1 *-*- histone deacetylase 3 LENGTH=245		4	4	2	NaN	NaN	NaN	-1.92674	-1.28986	-1.49639	-0.82847	-0.741365	-1.21677	-0.667315	-0.952658	-1.31149
758	Niben101Scf00949g02005.1	AT3G20790.1 *-*- NAD(P)-binding Rossmann-fold superfamily protein LENGTH=355 IPR016040 (NAD(P)-binding domain);ref|XP_003597479.1| *-** Oxidoreductase, putative [Medicago truncatula] gb|AES67730.1| oxidoreductase family, NAD-binding rossmann fold protein [		2	2	2	20	20	20	-1.19895	-1.95019	-1.27449	-1.21113	-1.11911	NaN	-0.736427	-1.55993	-0.660439
759	Niben101Scf00949g03003.1	AT5G22640.1 *-*- MORN (Membrane Occupation and Recognition Nexus) repeat-containing protein LENGTH=871 IPR003409 (MORN motif)		3	3	3	NaN	NaN	NaN	NaN	-2.43266	-2.41764	-2.69868	NaN	-2.48294	NaN	NaN	NaN
762	Niben101Scf00953g06001.1	sp|Q4L6X5|SYD_STAHJ **** Aspartate--tRNA ligase IPR018150 (Aminoacyl-tRNA synthetase, class II (D/K/N)-like) GO:0000166 (nucleotide binding), GO:0003676 (nucleic acid binding), GO:0004812 (aminoacyl-tRNA ligase activity), GO:0005524 (ATP binding), GO:00057		10	10	10	20	20	20	-0.149294	-0.893318	-0.577129	-0.50732	-0.335005	-0.0523453	-0.258415	-0.218199	-0.252626
766	Niben101Scf00963g02002.1	AT5G27380.1 **** glutathione synthetase 2 LENGTH=539 IPR005615 (Glutathione synthase, eukaryotic), IPR016185 (Pre-ATP-grasp domain) GO:0004363 (glutathione synthase activity), GO:0005524 (ATP binding), GO:0006750 (glutathione biosynthetic process), GO:0016		5	5	5	NaN	NaN	NaN	NaN	NaN	-1.34473	-1.57068	-1.04573	-1.69269	-1.17746	-0.662022	-1.48287
767	Niben101Scf00963g05002.1	AT3G54640.1 **** tryptophan synthase alpha chain LENGTH=312 IPR002028 (Tryptophan synthase, alpha chain), IPR013785 (Aldolase-type TIM barrel) GO:0003824 (catalytic activity), GO:0004834 (tryptophan synthase activity), GO:0006568 (tryptophan metabolic proc		7	7	3	NaN	NaN	15	0.550541	0.699449	0.737673	0.373417	0.575844	0.490446	1.0441	0.258354	1.13811
768	Niben101Scf05060g01010.1	sp|P41098|RL34_TOBAC ***- 60S ribosomal protein L34 IPR008195 (Ribosomal protein L34Ae) GO:0003735 (structural constituent of ribosome), GO:0005622 (intracellular), GO:0005840 (ribosome), GO:0006412 (translation);sp|P41098|RL34_TOBAC ***- 60S ribosomal pro		5	5	1	NaN	NaN	10	2.17665	2.19427	2.27404	2.36933	2.41267	2.51919	2.27921	2.64687	1.91734
769	Niben101Scf00971g00024.1	sp|P80386|AAKB1_RAT --*- 5-AMP-activated protein kinase subunit beta-1 IPR014756 (Immunoglobulin E-set), IPR030079 (Phosphoglucan phosphatase DSP4) GO:0005982 (starch metabolic process), GO:0007623 (circadian rhythm), GO:0019203 (carbohydrate phosphatase		4	4	3	NaN	NaN	NaN	-0.99205	-0.635922	-0.387495	-0.919783	-0.86595	-0.976049	-0.463528	-0.836262	-1.43434
771	Niben101Scf06969g01020.1	AT1G73190.1 ***- Aquaporin-like superfamily protein LENGTH=268 IPR000425 (Major intrinsic protein), IPR023271 (Aquaporin-like) GO:0005215 (transporter activity), GO:0006810 (transport), GO:0016020 (membrane);AT1G73190.1 ***- Aquaporin-like superfamily prot		4	4	2	NaN	NaN	NaN	0.884029	1.75637	1.20065	0.932703	2.52911	1.43075	2.21534	1.25416	3.34883
772	Niben101Scf00978g08004.1	sp|Q00766|PHS1_DICDI **** Glycogen phosphorylase 1 IPR000811 (Glycosyl transferase, family 35) GO:0004645 (phosphorylase activity), GO:0005975 (carbohydrate metabolic process), GO:0008184 (glycogen phosphorylase activity), GO:0030170 (pyridoxal phosphate b		33	33	9	NaN	NaN	NaN	3.17744	3.54227	3.62202	3.5426	3.58281	3.30206	3.27042	3.20732	3.21007
778	Niben101Scf00983g02001.1	AT1G54340.1 **** isocitrate dehydrogenase LENGTH=416 IPR004790 (Isocitrate dehydrogenase NADP-dependent), IPR024084 (Isopropylmalate dehydrogenase-like domain) GO:0000287 (magnesium ion binding), GO:0004450 (isocitrate dehydrogenase (NADP+) activity), GO:0		22	22	3	NaN	NaN	NaN	4.76019	4.52247	4.68735	4.68054	4.84511	4.62894	4.47967	4.49784	4.11477
779	Niben101Scf00986g01009.1	AT5G13410.1 ***- FKBP-like peptidyl-prolyl cis-trans isomerase family protein LENGTH=256 IPR001179 (Peptidyl-prolyl cis-trans isomerase, FKBP-type, domain), IPR023566 (Peptidyl-prolyl cis-trans isomerase, FKBP-type) GO:0006457 (protein folding);AT5G13410.1		4	4	4	NaN	NaN	NaN	-0.181662	-0.342981	-0.742008	-0.359407	-0.498821	-0.510975	-0.670597	-0.593988	-0.76643
780	Niben101Scf00986g01010.1	sp|A0PPP5|TAL_MYCUA ***- Transaldolase IPR001585 (Transaldolase), IPR013785 (Aldolase-type TIM barrel) GO:0003824 (catalytic activity), GO:0004801 (sedoheptulose-7-phosphate:D-glyceraldehyde-3-phosphate glyceronetransferase activity), GO:0005737 (cytoplasm		9	9	2	28	28	NaN	0.0565281	-0.241629	-0.350307	-1.05535	0.238565	0.141789	0.15316	0.287975	0.155838
783	Niben101Scf00986g02007.1	sp|P0C8N7|UCRI_SYNEL *-** Cytochrome b6-f complex iron-sulfur subunit IPR014349 (Rieske iron-sulphur protein) GO:0008121 (ubiquinol-cytochrome-c reductase activity), GO:0016020 (membrane), GO:0016491 (oxidoreductase activity), GO:0016679 (oxidoreductase ac		3	3	3	NaN	NaN	NaN	-1.98362	NaN	-1.82132	-2.13495	-1.8539	-1.83696	NaN	NaN	-2.08611
784	Niben101Scf05051g02002.1	AT2G37180.1 ***- Aquaporin-like superfamily protein LENGTH=285 IPR000425 (Major intrinsic protein), IPR023271 (Aquaporin-like) GO:0005215 (transporter activity), GO:0006810 (transport), GO:0016020 (membrane);AT2G37180.1 ***- Aquaporin-like superfamily prot		5	5	5	NaN	NaN	NaN	0.349789	0.926868	1.61	0.611197	1.58653	1.21355	0.313294	0.625879	0.497658
785	Niben101Scf12903g02008.1	sp|C3MZB8|RL11_SULIA ***- 50S ribosomal protein L11 IPR000911 (Ribosomal protein L11/L12) GO:0003735 (structural constituent of ribosome), GO:0005840 (ribosome), GO:0006412 (translation);sp|C3MZB8|RL11_SULIA ***- 50S ribosomal protein L11 IPR000911 (Riboso		7	7	1	NaN	NaN	NaN	1.98064	2.68557	2.46676	2.48938	2.58355	2.57996	2.86309	2.75496	2.97562
787	Niben101Scf00991g05009.1	sp|P51414|RL261_ARATH **** 60S ribosomal protein L26-1 IPR005756 (Ribosomal protein L26/L24P, eukaryotic/archaeal), IPR008991 (Translation protein SH3-like domain) GO:0003735 (structural constituent of ribosome), GO:0005622 (intracellular), GO:0005840 (rib		7	2	1	NaN	NaN	NaN	-0.777779	-0.699268	-0.079649	-0.490772	-0.341684	-0.473602	-0.524023	-0.558565	-0.461111
788	Niben101Scf00996g01010.1	AT3G58750.1 ***- citrate synthase 2 LENGTH=514 IPR002020 (Citrate synthase-like) GO:0006099 (tricarboxylic acid cycle), GO:0044262 (cellular carbohydrate metabolic process), GO:0046912 (transferase activity, transferring acyl groups, acyl groups converted		8	8	8	NaN	NaN	NaN	0.239979	-0.240662	-0.388269	-0.199087	0.174419	0.401672	-0.425074	0.236509	0.19396
789	Niben101Scf01002g10009.1	sp|B7MCM0|HCHA_ECO45 --*- Molecular chaperone Hsp31 and glyoxalase 3 IPR006287 (DJ-1), IPR029062 (Class I glutamine amidotransferase-like)		10	10	10	NaN	NaN	NaN	0.245701	0.927729	0.133776	0.674067	0.095974	0.26823	0.024519	0.389795	0.0218697
790	Niben101Scf01002g13002.1	AT1G78870.1 ***- ubiquitin-conjugating enzyme 35 LENGTH=154 IPR016135 (Ubiquitin-conjugating enzyme/RWD-like), IPR023313 (Ubiquitin-conjugating enzyme, active site);AT1G78870.1 ***- ubiquitin-conjugating enzyme 35 LENGTH=154 IPR016135 (Ubiquitin-conjugatin		8	8	8	NaN	NaN	NaN	0.475405	0.395643	-0.049839	0.151888	0.249798	0.408781	0.203352	0.408588	0.157602
792	Niben101Scf01005g04004.1	ref|WP_014243176.1| **** 2-oxoglutarate translocator [Bacteriovorax marinus] ref|YP_005034360.1| putative membrane transport protein [Bacteriovorax marinus SJ] emb|CBW25389.1| putative membrane transport protein [Bacteriovorax marinus SJ] IPR001898 (Sodium		6	6	6	NaN	NaN	NaN	-0.91832	-0.0442467	0.309954	-0.0653267	0.0872002	-0.00775909	-0.929646	-0.431286	0.0339432
793	Niben101Scf01005g04005.1	sp|Q9JZ77|RIBB_NEIMB **** 3,4-dihydroxy-2-butanone 4-phosphate synthase IPR000422 (3,4-dihydroxy-2-butanone 4-phosphate synthase, RibB), IPR000926 (GTP cyclohydrolase II, RibA), IPR016299 (Riboflavin biosynthesis protein RibBA) GO:0003935 (GTP cyclohydrola		8	8	5	NaN	NaN	NaN	0.215662	-0.9492	-0.595051	0.0425282	-0.553245	-0.940498	-0.562414	-0.542366	0.283566
794	Niben101Scf01005g11010.1	ref|XP_003615152.1| **** 2-dehydro-3-deoxyphosphoheptonate aldolase (3-deoxy-d-arabino-heptulosonate 7-phosphate synthase) [Medicago truncatula] gb|AES98110.1| phospho-2-dehydro-3-deoxyheptonate aldolase [Medicago truncatula] IPR002480 (DAHP synthetase, cl		14	13	10	NaN	NaN	NaN	0.762054	0.680361	0.747669	1.02088	0.835375	0.727007	1.01448	1.21788	0.68202
795	Niben101Scf01005g11015.1	sp|Q9FE06|EXOL2_ARATH ***- Protein EXORDIUM-like 2 IPR006766 (Phosphate-induced protein 1);sp|Q9FE06|EXOL2_ARATH ***- Protein EXORDIUM-like 2 IPR006766 (Phosphate-induced protein 1)		2	2	2	NaN	NaN	NaN	-2.41275	-2.1396	-2.49251	-2.23886	-1.94674	-1.95966	-2.63688	-2.22829	-2.00976
796	Niben101Scf01006g04005.1	sp|Q54VX4|MCFJ_DICDI ***- Mitochondrial substrate carrier family protein J IPR018108 (Mitochondrial substrate/solute carrier), IPR023395 (Mitochondrial carrier domain)		9	9	9	50	50	50	0.532976	1.2549	1.00727	1.11307	0.865772	0.964161	0.278992	0.599402	1.0014
798	Niben101Scf01010g00009.1	AT5G19760.1 ***- Mitochondrial substrate carrier family protein LENGTH=298 IPR018108 (Mitochondrial substrate/solute carrier), IPR023395 (Mitochondrial carrier domain);AT5G19760.1 ***- Mitochondrial substrate carrier family protein LENGTH=298 IPR018108 (Mi		11	11	8	NaN	NaN	NaN	1.12005	1.3664	2.48859	1.96569	2.31374	2.32999	1.41102	1.49946	2.16266
800	Niben101Scf01696g05014.1	sp|Q9NQP4|PFD4_HUMAN **** Prefoldin subunit 4 IPR009053 (Prefoldin) GO:0006457 (protein folding), GO:0016272 (prefoldin complex), GO:0051082 (unfolded protein binding);sp|Q9NQP4|PFD4_HUMAN **** Prefoldin subunit 4 IPR009053 (Prefoldin) GO:0006457 (protein		2	2	2	NaN	NaN	NaN	-2.63093	-3.1216	-1.95286	NaN	-3.18324	NaN	NaN	NaN	NaN
802	Niben101Scf01017g03006.1	AT1G05675.1 ***- UDP-Glycosyltransferase superfamily protein LENGTH=453 IPR002213 (UDP-glucuronosyl/UDP-glucosyltransferase) GO:0008152 (metabolic process), GO:0016758 (transferase activity, transferring hexosyl groups)		9	9	9	29	29	29	-0.954853	-0.205618	-1.065	-0.911171	-1.60053	1.40366	-0.448647	-1.16428	-0.161411
803	Niben101Scf01018g01010.1	sp|P49098|CYB5_TOBAC ***- Cytochrome b5 IPR001199 (Cytochrome b5-like heme/steroid binding domain) GO:0020037 (heme binding);sp|P49098|CYB5_TOBAC ***- Cytochrome b5 IPR001199 (Cytochrome b5-like heme/steroid binding domain) GO:0020037 (heme binding)		4	4	3	NaN	NaN	38	-1.10387	-1.98325	-0.838865	-0.667963	-0.993012	-0.56295	-1.40158	-1.71322	-0.724562
804	Niben101Scf01020g00009.1	sp|P27495|CB24_TOBAC ***- Chlorophyll a-b binding protein 40, chloroplastic IPR022796 (Chlorophyll A-B binding protein), IPR023329 (Chlorophyll a/b binding protein domain) GO:0009765 (photosynthesis, light harvesting), GO:0016020 (membrane);sp|P27492|CB21_		10	2	2	NaN	NaN	NaN	0.738357	1.41128	2.90106	1.26588	1.79633	2.16681	1.31519	1.06346	0.423212
805	Niben101Scf01020g00014.1	sp|Q93YF5|SUVH1_TOBAC **** Histone-lysine N-methyltransferase, H3 lysine-9 specific SUVH1 IPR003105 (SRA-YDG), IPR015947 (PUA-like domain) GO:0042393 (histone binding);sp|Q93YF5|SUVH1_TOBAC **** Histone-lysine N-methyltransferase, H3 lysine-9 specific SUVH		3	3	3	8	8	8	-2.34824	-1.92194	-2.44265	-1.28117	-2.64881	-2.31718	-3.54818	-2.68519	-3.16915
807	Niben101Scf01022g02008.1	gb|AFI47463.1| **** invertase inhibitor [Solanum tuberosum] IPR006501 (Pectinesterase inhibitor domain) GO:0004857 (enzyme inhibitor activity), GO:0030599 (pectinesterase activity)		2	2	2	NaN	NaN	NaN	NaN	NaN	NaN	NaN	-4.1074	-4.20176	NaN	NaN	NaN
808	Niben101Scf01022g02010.1	sp|Q9NX55|HYPK_HUMAN -**- Huntingtin-interacting protein K;sp|Q9CR41|HYPK_MOUSE ***- Huntingtin-interacting protein K		3	3	3	40	40	40	-2.46019	-4.05875	-3.15506	-3.12845	-2.83028	-3.09008	-1.78932	-2.97382	-2.69105
813	Niben101Scf01025g01013.1	AT4G38970.1 **** fructose-bisphosphate aldolase 2 LENGTH=398 IPR000741 (Fructose-bisphosphate aldolase, class-I), IPR013785 (Aldolase-type TIM barrel) GO:0003824 (catalytic activity), GO:0004332 (fructose-bisphosphate aldolase activity), GO:0006096 (glycol		15	8	6	NaN	NaN	NaN	2.4057	2.28585	2.38635	2.34466	2.37059	2.31195	2.5239	2.35254	1.88677
816	Niben101Scf01028g02002.1	sp|P45482|FTSZ_NOSS1 ***- Cell division protein FtsZ IPR003008 (Tubulin/FtsZ, GTPase domain)		8	3	2	NaN	NaN	NaN	-0.504053	0.154949	-0.947716	-0.55897	-0.823805	-0.766502	-0.170643	-0.88332	-0.690006
817	Niben101Scf01033g03005.1	sp|Q84MB3|ACCH1_ARATH ***- 1-aminocyclopropane-1-carboxylate oxidase homolog 1 IPR005123 (Oxoglutarate/iron-dependent dioxygenase), IPR026992 (Non-haem dioxygenase N-terminal domain), IPR027443 (Isopenicillin N synthase-like) GO:0016491 (oxidoreductase act		5	5	5	NaN	NaN	NaN	NaN	-2.21018	NaN	-1.75077	NaN	NaN	-1.9218	NaN	-1.43209
818	Niben101Scf01036g03001.1	sp|P15904|POR_AVESA **** Protochlorophyllide reductase IPR002347 (Glucose/ribitol dehydrogenase) GO:0008152 (metabolic process), GO:0016491 (oxidoreductase activity), GO:0016630 (protochlorophyllide reductase activity), GO:0055114 (oxidation-reduction proc		17	4	3	47	NaN	NaN	-1.58112	-1.10441	-1.11812	-0.807419	-1.40295	-1.21764	-0.776691	-1.07089	-0.78561
819	Niben101Scf01036g03007.1	AT4G03520.1 *-*- Thioredoxin superfamily protein LENGTH=186 IPR005746 (Thioredoxin), IPR012336 (Thioredoxin-like fold) GO:0006662 (glycerol ether metabolic process), GO:0015035 (protein disulfide oxidoreductase activity), GO:0045454 (cell redox homeostasis		6	4	0	NaN	NaN	0	1.47932	0.848457	1.93232	0.083971	0.601662	0.766863	1.14474	0.989019	0.776119
821	Niben101Scf01036g08009.1	sp|Q9T076|ENL2_ARATH *-*- Early nodulin-like protein 2 IPR008972 (Cupredoxin) GO:0009055 (electron carrier activity)		4	4	3	NaN	NaN	NaN	1.34428	1.46262	1.41628	1.52736	1.51742	1.62088	1.82589	1.49479	1.39249
823	Niben101Scf01037g09001.1	sp|Q9SJ81|FLA7_ARATH *-*- Fasciclin-like arabinogalactan protein 7 IPR000782 (FAS1 domain);sp|Q9SJ81|FLA7_ARATH *-*- Fasciclin-like arabinogalactan protein 7 IPR000782 (FAS1 domain)		3	3	3	NaN	NaN	NaN	-0.488205	-1.53105	-0.501143	-1.05669	-0.278372	0.367634	-0.615358	-1.49277	0.028141
824	Niben101Scf01037g09012.1	sp|B8DPN2|SYT_DESVM **** Threonine--tRNA ligase IPR002320 (Threonine-tRNA ligase, class IIa) GO:0000166 (nucleotide binding), GO:0004812 (aminoacyl-tRNA ligase activity), GO:0004829 (threonine-tRNA ligase activity), GO:0005524 (ATP binding), GO:0005737 (cy		16	16	3	NaN	NaN	NaN	0.974665	1.14107	0.669235	1.44299	0.932028	0.660873	1.14576	1.43626	0.695806
827	Niben101Scf01048g00005.1	AT5G26780.3 **** serine hydroxymethyltransferase 2 LENGTH=533 IPR001085 (Serine hydroxymethyltransferase), IPR015424 (Pyridoxal phosphate-dependent transferase) GO:0003824 (catalytic activity), GO:0004372 (glycine hydroxymethyltransferase activity), GO:000		28	28	3	NaN	NaN	17	5.81415	6.02787	6.60076	6.16481	6.30145	6.15839	6.20408	5.85405	5.92371
831	Niben101Scf01052g06004.1	sp|Q93Y35|PSMD6_ARATH ***- 26S proteasome non-ATPase regulatory subunit 6 homolog IPR000717 (Proteasome component (PCI) domain), IPR019585 (26S proteasome, regulatory subunit Rpn7) GO:0005515 (protein binding);sp|Q93Y35|PSMD6_ARATH ***- 26S proteasome non-		10	10	10	NaN	NaN	NaN	0.341701	0.545639	0.947458	0.91831	0.72817	1.07587	0.245052	0.570803	1.44874
833	Niben101Scf01054g03001.1	ref|XP_007023201.1| ***- Post-illumination chlorophyll fluorescence increase isoform 1 [Theobroma cacao] gb|EOY25823.1| Post-illumination chlorophyll fluorescence increase isoform 1 [Theobroma cacao]		3	3	3	NaN	NaN	NaN	NaN	0.0281353	-0.330191	0.141333	-0.120201	-0.425196	-0.855841	-1.41101	-0.706007
834	Niben101Scf01054g13006.1	sp|Q9XHS0|RS12_HORVU ***- 40S ribosomal protein S12 IPR000530 (Ribosomal protein S12e), IPR029064 (50S ribosomal protein L30e-like) GO:0003735 (structural constituent of ribosome), GO:0005622 (intracellular), GO:0005840 (ribosome), GO:0006412 (translation)		6	1	1	NaN	NaN	NaN	-1.96129	-1.59943	NaN	-0.999935	NaN	NaN	NaN	-1.55576	NaN
837	Niben101Scf01061g00001.1	sp|P49211|RL321_ARATH ***- 60S ribosomal protein L32-1 IPR001515 (Ribosomal protein L32e) GO:0003735 (structural constituent of ribosome), GO:0005622 (intracellular), GO:0005840 (ribosome), GO:0006412 (translation);sp|P49211|RL321_ARATH ***- 60S ribosomal		5	5	3	NaN	NaN	NaN	2.10238	1.96722	2.22737	2.47409	2.17483	2.24283	1.48878	1.38258	1.36699
838	Niben101Scf01063g01004.1	emb|CDY16984.1| *-*- BnaC09g41110D [Brassica napus] IPR008545 (WEB family);emb|CDY16984.1| *-*- BnaC09g41110D [Brassica napus] IPR008545 (WEB family)		6	6	6	NaN	NaN	NaN	-0.996786	-0.952812	-1.46243	-1.546	-1.64602	-1.54716	-1.4572	-1.44571	-1.58452
839	Niben101Scf01063g03007.1	sp|Q14498|RBM39_HUMAN --** RNA-binding protein 39 IPR012677 (Nucleotide-binding alpha-beta plait domain) GO:0000166 (nucleotide binding), GO:0003676 (nucleic acid binding);AT4G17720.1 ***- RNA-binding (RRM/RBD/RNP motifs) family protein LENGTH=313;sp|Q8VH5		2	2	2	NaN	NaN	NaN	NaN	-2.7496	-1.52505	NaN	NaN	NaN	NaN	NaN	NaN
841	Niben101Scf01063g07013.1	AT5G17020.1 ***- exportin 1A LENGTH=1075 IPR016024 (Armadillo-type fold) GO:0005488 (binding), GO:0006886 (intracellular protein transport), GO:0008536 (Ran GTPase binding)		15	15	0	20	20	0	0.665827	0.639877	-0.206856	0.483837	0.533117	0.337683	-0.718632	0.32992	-0.199459
844	Niben101Scf01066g04002.1	AT5G48960.1 ***- HAD-superfamily hydrolase, subfamily IG, 5-nucleotidase LENGTH=642 IPR008380 (HAD-superfamily hydrolase, subfamily IG, 5-nucleotidase), IPR023214 (HAD-like domain);AT5G48960.1 ***- HAD-superfamily hydrolase, subfamily IG, 5-nucleotidase		5	5	5	NaN	NaN	NaN	-1.17832	-3.2554	-1.23927	-1.32909	-1.19016	-1.0782	-1.19064	-0.990484	-1.07692
845	Niben101Scf01066g05013.1	sp|B8I7Z5|RL18_CLOCE ***- 50S ribosomal protein L18 IPR005484 (Ribosomal protein L18/L5) GO:0003735 (structural constituent of ribosome), GO:0005622 (intracellular), GO:0005840 (ribosome), GO:0006412 (translation)		5	5	1	NaN	NaN	NaN	0.446854	-0.227608	1.46764	-0.00161171	0.414206	0.0334911	0.547478	0.44508	0.135887
846	Niben101Scf01068g00008.1	sp|P46643|AAT1_ARATH ***- Aspartate aminotransferase, mitochondrial IPR000796 (Aspartate/other aminotransferase), IPR015424 (Pyridoxal phosphate-dependent transferase) GO:0003824 (catalytic activity), GO:0006520 (cellular amino acid metabolic process), GO:		7	2	2	NaN	NaN	NaN	-2.12917	-2.21332	-2.46774	-2.04334	-1.79696	-1.66442	-2.05885	-1.71459	-2.18313
848	Niben101Scf15538g00001.1	gb|ABD64919.1| ***- Lil3 protein, putative [Brassica oleracea] IPR023329 (Chlorophyll a/b binding protein domain);gb|ABD64919.1| ***- Lil3 protein, putative [Brassica oleracea] IPR023329 (Chlorophyll a/b binding protein domain)		3	3	3	NaN	NaN	NaN	-0.498751	0.459498	0.793268	1.38738	0.915747	0.869501	0.863094	0.972189	0.746351
849	Niben101Scf01073g05003.1	sp|P78958|G3P1_SCHPO ***- Glyceraldehyde-3-phosphate dehydrogenase 1 IPR020831 (Glyceraldehyde/Erythrose phosphate dehydrogenase family) GO:0006006 (glucose metabolic process), GO:0016620 (oxidoreductase activity, acting on the aldehyde or oxo group of don		18	18	6	NaN	NaN	NaN	4.46652	4.45375	4.7024	4.59828	4.85478	4.78198	4.50531	4.82502	4.7975
851	Niben101Scf01075g02028.1	sp|Q7SYV0|SYFAB_XENLA *-*- Phenylalanine--tRNA ligase alpha subunit B		4	4	1	NaN	NaN	NaN	NaN	-1.51681	-1.52311	-0.708733	NaN	-1.46447	-1.45692	-0.780544	-1.63895
852	Niben101Scf01076g05021.1	sp|Q9M158|STR4_ARATH ***- Rhodanese-like domain-containing protein 4, chloroplastic IPR001763 (Rhodanese-like domain)		7	3	3	NaN	NaN	NaN	-2.35486	NaN	-0.460135	NaN	-2.10605	-1.38989	-1.45324	-1.24087	-1.39666
853	Niben101Scf01077g04012.1	AT1G74040.1 ***- 2-isopropylmalate synthase 1 LENGTH=631 IPR013785 (Aldolase-type TIM barrel) GO:0003824 (catalytic activity), GO:0019752 (carboxylic acid metabolic process), GO:0046912 (transferase activity, transferring acyl groups, acyl groups converted		2	2	2	NaN	NaN	NaN	-2.84585	-2.67961	-2.67912	-2.62598	-2.47018	-1.81837	NaN	NaN	-2.5747
857	Niben101Scf02730g00005.1	gb|ACG42565.1| ***- calcium homeostasis regulator CHoR1 [Zea mays];gb|ACG42565.1| ***- calcium homeostasis regulator CHoR1 [Zea mays]		2	2	2	NaN	NaN	NaN	NaN	-3.47495	-2.9435	-3.4965	-3.33353	-3.47729	-3.02235	-3.63638	-3.08258
858	Niben101Scf01091g00033.1	sp|Q9D0W5|PPIL1_MOUSE *-** Peptidyl-prolyl cis-trans isomerase-like 1 IPR002130 (Cyclophilin-type peptidyl-prolyl cis-trans isomerase domain), IPR023222 (PsbQ-like domain), IPR029000 (Cyclophilin-like domain) GO:0000413 (protein peptidyl-prolyl isomerizati		16	16	4	NaN	NaN	NaN	2.88152	3.09136	2.87688	2.95226	2.90938	2.88331	3.03487	3.14461	2.63676
859	Niben101Scf01091g00041.1	AT5G14780.1 ***- formate dehydrogenase LENGTH=384 IPR006139 (D-isomer specific 2-hydroxyacid dehydrogenase, catalytic domain), IPR016040 (NAD(P)-binding domain), IPR029752 (D-isomer specific 2-hydroxyacid dehydrogenase, NAD-binding domain conserved site 1)		10	10	10	NaN	NaN	NaN	0.65661	0.325201	0.728176	0.263348	0.932455	1.36309	0.423483	0.0125446	0.441736
860	Niben101Scf06869g02006.1	sp|P68432|H31_BOVIN ***- Histone H3.1 IPR000164 (Histone H3/CENP-A), IPR009072 (Histone-fold) GO:0000786 (nucleosome), GO:0003677 (DNA binding), GO:0046982 (protein heterodimerization activity);sp|P84227|H32_BOVIN ***- Histone H3.2 IPR000164 (Histone H3/CE		4	4	2	44	44	NaN	3.65208	3.98454	3.50068	3.5118	3.77111	3.92371	2.94743	3.50513	3.37841
861	Niben101Scf01100g01006.1	sp|Q2SD23|FADA_HAHCH ***- 3-ketoacyl-CoA thiolase IPR002155 (Thiolase), IPR016039 (Thiolase-like) GO:0003824 (catalytic activity), GO:0008152 (metabolic process), GO:0016747 (transferase activity, transferring acyl groups other than amino-acyl groups)		14	14	1	NaN	NaN	NaN	1.82582	2.01002	1.68384	2.0133	1.92248	1.94038	2.01263	1.86346	1.40082
862	Niben101Scf04727g07004.1	ref|XP_002532210.1| **** Ribulose-1,5 bisphosphate carboxylase/oxygenase large subunit N-methyltransferase, chloroplast precursor, putative [Ricinus communis] gb|EEF30179.1| Ribulose-1,5 bisphosphate carboxylase/oxygenase large subunit N-methyltransferase,		4	4	4	NaN	NaN	NaN	-0.947472	-1.50059	-1.6068	-0.928493	-1.04088	-1.48726	NaN	NaN	NaN
864	Niben101Scf01102g00009.1	AT5G07030.1 ***- Eukaryotic aspartyl protease family protein LENGTH=455 IPR001461 (Aspartic peptidase), IPR021109 (Aspartic peptidase domain) GO:0004190 (aspartic-type endopeptidase activity), GO:0006508 (proteolysis)		6	2	2	NaN	NaN	NaN	NaN	-1.04893	NaN	-1.70415	-1.62355	-1.61756	-0.993744	-0.679123	-1.7824
866	Niben101Scf01107g00018.1	AT5G10330.1 **** histidinol phosphate aminotransferase 1 LENGTH=417 IPR005861 (Histidinol-phosphate aminotransferase family), IPR015424 (Pyridoxal phosphate-dependent transferase) GO:0000105 (histidine biosynthetic process), GO:0003824 (catalytic activity)		8	8	8	24	24	24	-1.63246	-0.999043	-1.60262	-0.960808	-1.13325	-1.35634	-1.22913	-1.16702	-0.793242
869	Niben101Scf01116g01004.1	sp|P06183|PSBR_SOLTU **** Photosystem II 10 kDa polypeptide, chloroplastic IPR006814 (Photosystem II PsbR) GO:0009523 (photosystem II), GO:0009654 (photosystem II oxygen evolving complex), GO:0015979 (photosynthesis), GO:0042651 (thylakoid membrane);sp|Q40		2	2	2	NaN	NaN	NaN	2.52284	2.08441	2.26567	2.33089	2.3169	2.13888	2.21158	2.78066	1.00253
872	Niben101Scf03332g02012.1	sp|Q8LG50|LPAT2_ARATH **** 1-acyl-sn-glycerol-3-phosphate acyltransferase 2 IPR002123 (Phospholipid/glycerol acyltransferase) GO:0008152 (metabolic process), GO:0016746 (transferase activity, transferring acyl groups);sp|Q8LG50|LPAT2_ARATH **** 1-acyl-sn-g		2	2	2	NaN	NaN	NaN	NaN	NaN	NaN	-2.73367	-2.84505	-2.75861	NaN	-3.70341	-3.20543
874	Niben101Scf01125g02012.1	AT1G31160.1 *-*- HISTIDINE TRIAD NUCLEOTIDE-BINDING 2 LENGTH=187 IPR001310 (Histidine triad (HIT) protein), IPR011146 (HIT-like domain) GO:0003824 (catalytic activity);AT1G31160.1 ***- HISTIDINE TRIAD NUCLEOTIDE-BINDING 2 LENGTH=187 IPR001310 (Histidine tr		5	5	5	NaN	NaN	NaN	-0.406689	-1.43335	-0.686298	-1.30793	-0.596264	-1.09474	-0.6045	-1.24561	-1.00357
875	Niben101Scf01125g03020.1	sp|O04016|P5CR_ACTCH **** Pyrroline-5-carboxylate reductase IPR000304 (Pyrroline-5-carboxylate reductase), IPR008927 (6-phosphogluconate dehydrogenase, C-terminal-like) GO:0004735 (pyrroline-5-carboxylate reductase activity), GO:0006561 (proline biosynthet		6	6	6	27	27	27	0.508087	-0.176437	-0.301838	0.27776	-0.222391	-0.132145	0.193813	-0.212585	0.13069
876	Niben101Scf01126g01005.1	sp|Q71VM4|IMA1A_ORYSJ ***- Importin subunit alpha-1a IPR002652 (Importin-alpha, importin-beta-binding domain), IPR016024 (Armadillo-type fold), IPR024931 (Importin subunit alpha) GO:0005488 (binding), GO:0005515 (protein binding), GO:0005634 (nucleus), GO:		17	17	9	NaN	NaN	NaN	1.5877	1.40388	1.7148	1.6958	1.80674	1.68183	1.51322	1.16724	1.96581
878	Niben101Scf01142g00013.1	AT1G52510.1 ***- alpha/beta-Hydrolases superfamily protein LENGTH=380 IPR000639 (Epoxide hydrolase-like), IPR029058 (Alpha/Beta hydrolase fold) GO:0003824 (catalytic activity)		15	15	15	NaN	NaN	NaN	1.11241	1.60691	1.2834	1.42013	1.56718	1.45132	1.02857	1.08848	1.24607
879	Niben101Scf01142g02005.1	sp|F4J5S1|CLU_ARATH *-*- Clustered mitochondria protein IPR011990 (Tetratricopeptide-like helical domain), IPR028275 (Clustered mitochondria protein, N-terminal) GO:0005515 (protein binding)		15	2	2	11	NaN	NaN	-4.14635	-3.88393	NaN	-3.72606	-3.76926	NaN	NaN	NaN	NaN
880	Niben101Scf01142g03007.1	sp|Q67PA6|SYP_SYMTH **** Proline--tRNA ligase IPR002316 (Proline-tRNA ligase, class IIa), IPR017449 (Prolyl-tRNA synthetase, class II) GO:0000166 (nucleotide binding), GO:0004812 (aminoacyl-tRNA ligase activity), GO:0004827 (proline-tRNA ligase activity),		10	2	2	NaN	NaN	NaN	-1.80068	-1.51374	-1.97563	-1.71901	-1.21084	-1.34785	-1.82378	-1.61123	-1.25735
881	Niben101Scf01143g11003.1	ref|NP_001067105.1| ***- product [Oryza sativa Japonica Group] IPR009500 (Protein of unknown function DUF1118);ref|NP_001067105.1| ***- product [Oryza sativa Japonica Group] IPR009500 (Protein of unknown function DUF1118)		4	4	4	NaN	NaN	NaN	-1.22117	-0.873192	0.207865	-1.03687	-0.702486	-0.750351	-0.511591	-0.395868	-1.27917
883	Niben101Scf01146g06012.1	sp|P29677|MPPA_SOLTU ***- Mitochondrial-processing peptidase subunit alpha IPR011249 (Metalloenzyme, LuxS/M16 peptidase-like) GO:0003824 (catalytic activity), GO:0046872 (metal ion binding)		16	16	6	NaN	NaN	NaN	1.32878	0.689299	1.30086	1.24927	1.57557	1.47467	1.27238	1.5186	1.38314
884	Niben101Scf01146g09022.1	sp|A8ABN0|SYM_IGNH4 **** Methionine--tRNA ligase IPR009080 (Aminoacyl-tRNA synthetase, class 1a, anticodon-binding), IPR012340 (Nucleic acid-binding, OB-fold), IPR014729 (Rossmann-like alpha/beta/alpha sandwich fold), IPR015413 (Methionyl/Leucyl tRNA synth		5	5	3	NaN	NaN	NaN	-1.76434	-1.06874	-1.43549	-0.812393	-0.978256	-1.4424	-1.90773	-1.16253	-0.958511
885	Niben101Scf01148g02008.1	sp|Q6UNT2|RL5_CUCSA ***- 60S ribosomal protein L5 IPR005484 (Ribosomal protein L18/L5), IPR025607 (Ribosomal protein L5 eukaryotic/L18 archaeal, C-terminal) GO:0003735 (structural constituent of ribosome), GO:0005622 (intracellular), GO:0005840 (ribosome),		10	4	4	NaN	NaN	NaN	0.687069	0.879013	1.57017	2.15403	-0.379217	0.597656	1.83791	-0.0069027	2.45809
886	Niben101Scf01150g04004.1	sp|Q30ZN0|F16PA_DESAG **** Fructose-1,6-bisphosphatase class 1 IPR000146 (Fructose-1,6-bisphosphatase class 1/Sedoheputulose-1,7-bisphosphatase) GO:0005975 (carbohydrate metabolic process), GO:0042132 (fructose 1,6-bisphosphate 1-phosphatase activity), GO:		15	15	2	NaN	NaN	NaN	3.20124	3.44402	3.5462	3.32444	3.11535	3.05816	3.18206	3.07776	2.66165
887	Niben101Scf01154g00010.1	sp|A3QH22|KDSA_SHELP ***- 2-dehydro-3-deoxyphosphooctonate aldolase IPR006269 (3-deoxy-8-phosphooctulonate synthase), IPR013785 (Aldolase-type TIM barrel) GO:0003824 (catalytic activity), GO:0005737 (cytoplasm), GO:0008152 (metabolic process), GO:0008676 (		4	4	4	NaN	NaN	NaN	-1.99076	-2.00569	-1.62319	-2.19156	-1.93084	-2.03821	-2.37385	-1.96438	-1.58218
890	Niben101Scf01155g00008.1	sp|A7RK30|QORL2_NEMVE **** Quinone oxidoreductase-like protein 2 homolog IPR002085 (Alcohol dehydrogenase superfamily, zinc-type), IPR016040 (NAD(P)-binding domain), IPR020843 (Polyketide synthase, enoylreductase domain) GO:0008270 (zinc ion binding), GO:0		18	18	7	NaN	NaN	NaN	4.23251	4.20449	4.02608	4.18658	3.95011	3.80947	4.46847	4.46184	3.81075
892	Niben101Scf01155g01009.1	sp|P46512|CAH1_FLALI ***- Carbonic anhydrase 1 IPR001765 (Carbonic anhydrase) GO:0004089 (carbonate dehydratase activity), GO:0008270 (zinc ion binding), GO:0015976 (carbon utilization)		12	10	4	NaN	NaN	NaN	0.385517	0.499035	0.879381	0.852844	0.803099	1.09728	0.741064	0.761635	0.995085
894	Niben101Scf01156g01016.1	gb|AIW09143.1| ***- progesterone 5-beta-reductase 1 [Catharanthus roseus] IPR001509 (NAD-dependent epimerase/dehydratase, N-terminal domain), IPR016040 (NAD(P)-binding domain) GO:0003824 (catalytic activity), GO:0050662 (coenzyme binding);gb|AIW09144.1| **		6	6	5	NaN	NaN	NaN	-1.47146	-0.668491	-0.694109	-1.29262	-0.706503	-1.18546	-1.42084	-1.07665	-1.30854
895	Niben101Scf01157g00004.1	sp|A6TWP7|FTSH2_ALKMQ **** ATP-dependent zinc metalloprotease FtsH 2 IPR003959 (ATPase, AAA-type, core), IPR005936 (Peptidase, FtsH), IPR027417 (P-loop containing nucleoside triphosphate hydrolase) GO:0004222 (metalloendopeptidase activity), GO:0005524 (AT		22	4	3	NaN	NaN	NaN	-0.7654	-1.14693	0.183186	-0.647861	-0.385397	-0.702175	-0.685444	-0.546675	-0.668594
896	Niben101Scf01157g02001.1	ref|NP_001048635.1| ***- product [Oryza sativa Japonica Group] IPR008479 (Protein of unknown function DUF760);ref|NP_001048635.1| ***- product [Oryza sativa Japonica Group] IPR008479 (Protein of unknown function DUF760)		9	9	9	NaN	NaN	NaN	0.189076	0.0203228	0.318193	0.136249	-0.248129	-0.517736	0.303591	-0.154928	0.0834713
897	Niben101Scf01158g01007.1	ref|XP_007035479.1| ***- NAD(P)-binding R isoform 1 [Theobroma cacao];ref|WP_017708190.1| ***- oxidoreductase [Pseudomonas syringae] IPR016040 (NAD(P)-binding domain)		3	3	3	19	19	19	-1.48719	-1.93475	-1.38132	-0.905556	-0.614857	-1.20477	-1.30247	-1.19985	-1.14063
898	Niben101Scf01158g03007.1	sp|Q6L398|PSAA_SACHY *-** Photosystem I P700 chlorophyll a apoprotein A1 IPR001280 (Photosystem I PsaA/PsaB) GO:0009522 (photosystem I), GO:0009579 (thylakoid), GO:0015979 (photosynthesis), GO:0016021 (integral component of membrane)		1	1	1	NaN	NaN	NaN	-1.98467	-1.27582	-0.121334	NaN	-1.20727	-1.07545	-2.19792	-2.16911	NaN
900	Niben101Scf03804g01021.1	sp|Q93ZH0|LYM1_ARATH ***- LysM domain-containing GPI-anchored protein 1 IPR018392 (LysM domain);sp|Q93ZH0|LYM1_ARATH ***- LysM domain-containing GPI-anchored protein 1 IPR018392 (LysM domain)		2	2	2	NaN	NaN	NaN	-2.19702	-1.68556	-1.85186	-2.10758	-1.88679	-1.60829	-1.84668	-2.1808	-1.61773
902	Niben101Scf01171g02009.1	sp|Q4PE39|SEC23_USTMA **** Protein transport protein SEC23 IPR002035 (von Willebrand factor, type A), IPR006896 (Sec23/Sec24, trunk domain), IPR006900 (Sec23/Sec24, helical domain), IPR012990 (Sec23/Sec24 beta-sandwich), IPR029006 (ADF-H/Gelsolin-like doma		10	10	9	NaN	NaN	NaN	1.29199	1.44084	1.24387	0.934322	1.57857	1.30508	0.340075	0.720852	1.50537
903	Niben101Scf01171g03015.1	AT4G13930.1 **** serine hydroxymethyltransferase 4 LENGTH=471 IPR001085 (Serine hydroxymethyltransferase), IPR015424 (Pyridoxal phosphate-dependent transferase) GO:0003824 (catalytic activity), GO:0004372 (glycine hydroxymethyltransferase activity), GO:000		24	24	1	NaN	NaN	NaN	4.19643	3.51042	4.26001	3.92462	4.25906	4.25522	4.22495	3.74871	4.26823
904	Niben101Scf01592g01001.1	sp|P50250|SAHH_PLAF7 **** Adenosylhomocysteinase IPR000043 (Adenosylhomocysteinase), IPR016040 (NAD(P)-binding domain) GO:0004013 (adenosylhomocysteinase activity), GO:0006730 (one-carbon metabolic process);sp|P50250|SAHH_PLAF7 **** Adenosylhomocysteinase		29	29	5	NaN	NaN	NaN	5.67446	5.75491	5.72291	5.72412	5.87819	5.8394	5.22488	5.37413	5.38463
905	Niben101Scf01171g03019.1	sp|Q5RC80|RBM39_PONAB *-** RNA-binding protein 39 IPR012677 (Nucleotide-binding alpha-beta plait domain) GO:0000166 (nucleotide binding), GO:0003676 (nucleic acid binding);sp|Q5RC80|RBM39_PONAB *-** RNA-binding protein 39 IPR012677 (Nucleotide-binding alph		4	4	2	NaN	NaN	NaN	0.420042	0.444588	0.588797	0.744598	0.602482	0.564051	-0.194502	0.368448	0.405382
906	Niben101Scf06954g03017.1	sp|A1RSE1|RL13_PYRIL **** 50S ribosomal protein L13 IPR005822 (Ribosomal protein L13), IPR023563 (Ribosomal protein L13, conserved site), IPR023564 (Ribosomal protein L13 domain) GO:0003735 (structural constituent of ribosome), GO:0005840 (ribosome), GO:00		13	13	4	NaN	NaN	NaN	1.70391	2.16924	2.27859	2.36743	2.54521	2.28432	1.89415	2.1398	1.67975
909	Niben101Scf01181g00019.1	sp|Q8SRB0|GBLP_ENCCU **** Guanine nucleotide-binding protein subunit beta-like protein IPR015943 (WD40/YVTN repeat-like-containing domain), IPR020472 (G-protein beta WD-40 repeat) GO:0005515 (protein binding)		16	16	3	66	66	NaN	3.5316	2.73466	3.72895	3.91356	4.01612	3.88574	3.74725	3.77951	3.97471
910	Niben101Scf01181g03002.1	AT1G18170.1 ***- FKBP-like peptidyl-prolyl cis-trans isomerase family protein LENGTH=247 IPR001179 (Peptidyl-prolyl cis-trans isomerase, FKBP-type, domain), IPR023566 (Peptidyl-prolyl cis-trans isomerase, FKBP-type) GO:0006457 (protein folding)		2	2	2	NaN	NaN	NaN	-2.60813	-2.65563	-1.39306	-3.27375	-2.64935	-3.00299	-2.56695	-3.75569	-2.86791
912	Niben101Scf01182g00001.1	sp|Q5WFJ4|PYRDB_BACSK **** Dihydroorotate dehydrogenase B (NAD(+)), catalytic subunit IPR005720 (Dihydroorotate dehydrogenase domain), IPR012135 (Dihydroorotate dehydrogenase, class 1/ 2), IPR013785 (Aldolase-type TIM barrel) GO:0003824 (catalytic activity		8	8	3	22	22	NaN	-0.170782	-0.56736	0.210237	-0.0724411	0.254099	0.519291	0.155283	0.108164	0.540018
915	Niben101Scf01182g03013.1	sp|Q9SDS7|VATC_ARATH **** V-type proton ATPase subunit C IPR004907 (ATPase, V1 complex, subunit C) GO:0015078 (hydrogen ion transmembrane transporter activity), GO:0015991 (ATP hydrolysis coupled proton transport), GO:0033180 (proton-transporting V-type AT		13	3	3	NaN	NaN	NaN	-0.230265	-0.377531	-0.270103	-0.524208	-0.394808	-0.430813	-0.791901	-0.489574	-1.28297
920	Niben101Scf01189g04012.1	ref|WP_007527442.1| ***- glutamine amidotransferase [Desulfovibrio sp. A2] gb|EGY24267.1| intracellular protease, PfpI family protein [Desulfovibrio sp. A2] IPR006286 (Peptidase C56, PfpI), IPR029062 (Class I glutamine amidotransferase-like) GO:0016798 (hy		6	6	6	NaN	NaN	NaN	0.337168	-0.218363	0.82778	-0.306204	-0.145243	0.11072	-0.383556	-0.183678	0.0787506
921	Niben101Scf01190g00006.1	sp|Q8W4S4|VHAA3_ARATH **** V-type proton ATPase subunit a3 IPR002490 (V-type ATPase, V0 complex, 116kDa subunit family) GO:0000220 (vacuolar proton-transporting V-type ATPase, V0 domain), GO:0015078 (hydrogen ion transmembrane transporter activity), GO:00		16	16	1	NaN	NaN	NaN	1.07905	1.63899	2.10389	1.36182	1.9011	1.71226	0.961554	1.29354	1.90035
923	Niben101Scf01190g01002.1	emb|CDX82023.1| *-*- BnaC08g35780D [Brassica napus];emb|CDX82023.1| ***- BnaC08g35780D [Brassica napus]		3	3	3	37	37	37	-1.28275	-0.538057	NaN	-1.27198	-1.1994	-1.34832	NaN	-1.20711	NaN
926	Niben101Scf01191g01006.1	sp|Q8JZN7|MIRO2_MOUSE **** Mitochondrial Rho GTPase 2 IPR001806 (Small GTPase superfamily), IPR011992 (EF-hand domain pair), IPR027417 (P-loop containing nucleoside triphosphate hydrolase) GO:0003924 (GTPase activity), GO:0005509 (calcium ion binding), GO:		5	5	5	NaN	NaN	NaN	-2.03033	-2.14022	-0.890617	-2.92674	-2.40747	-2.18299	NaN	NaN	-1.63612
927	Niben101Scf01191g04002.1	sp|Q9LZB2|GDL74_ARATH ***- GDSL esterase/lipase IPR013830 (SGNH hydrolase-type esterase domain) GO:0006629 (lipid metabolic process), GO:0016788 (hydrolase activity, acting on ester bonds)		7	7	7	27	27	27	0.715101	0.87405	0.542582	0.558165	0.429596	0.774919	0.219938	0.699779	0.363073
930	Niben101Scf01200g02001.1	sp|Q0WLB5|CLAH2_ARATH *-** Clathrin heavy chain 2 IPR016341 (Clathrin, heavy chain) GO:0005198 (structural molecule activity), GO:0005488 (binding), GO:0005515 (protein binding), GO:0006886 (intracellular protein transport), GO:0016192 (vesicle-mediated tr		39	14	9	NaN	NaN	NaN	0.541067	1.01472	0.903717	0.662153	0.882051	1.00621	0.131725	0.90649	1.27241
932	Niben101Scf01208g01004.1	sp|Q9PKU9|MALQ_CHLMU *-** 4-alpha-glucanotransferase IPR003385 (Glycoside hydrolase, family 77), IPR017853 (Glycoside hydrolase superfamily) GO:0004134 (4-alpha-glucanotransferase activity), GO:0005975 (carbohydrate metabolic process)		11	3	3	NaN	NaN	NaN	-1.67522	0.254494	-1.92094	-2.11594	-2.21971	NaN	-1.99925	-2.41153	-1.71244
933	Niben101Scf01208g01014.1	sp|A0A361|PSBB_COFAR **** Photosystem II CP47 reaction center protein IPR000932 (Photosystem antenna protein-like) GO:0009521 (photosystem), GO:0009767 (photosynthetic electron transport chain), GO:0016020 (membrane), GO:0016168 (chlorophyll binding), GO:0		5	5	5	NaN	NaN	NaN	2.78342	3.34416	4.8996	3.50985	4.08779	4.12096	3.42271	3.07124	3.75182
934	Niben101Scf01208g01015.1	sp|Q7FNS3|PSBH_ATRBE **** Photosystem II reaction center protein H IPR001056 (Photosystem II PsbH, phosphoprotein) GO:0009523 (photosystem II), GO:0015979 (photosynthesis), GO:0016020 (membrane), GO:0042301 (phosphate ion binding), GO:0050821 (protein stab		4	4	4	NaN	NaN	NaN	1.96277	2.08738	3.03483	2.13854	2.40456	3.01219	2.44125	2.23976	1.58144
936	Niben101Scf01209g04002.1	sp|Q58321|Y911_METJA *-** Magnesium-chelatase subunit ChlI homolog IPR000523 (Magnesium chelatase, ChlI subunit), IPR002035 (von Willebrand factor, type A), IPR027417 (P-loop containing nucleoside triphosphate hydrolase) GO:0015979 (photosynthesis), GO:001		23	23	23	38	38	38	2.14952	2.19171	2.04092	2.5192	2.05872	1.78499	1.89388	2.27616	1.69581
937	Niben101Scf08670g00031.1	sp|Q038T2|ERA_LACC3 ***- GTPase Era IPR005225 (Small GTP-binding protein domain), IPR005662 (GTP-binding protein Era), IPR015946 (K homology domain-like, alpha/beta), IPR027417 (P-loop containing nucleoside triphosphate hydrolase) GO:0003723 (RNA binding),		5	5	5	NaN	NaN	NaN	-1.33685	-2.0497	-2.9487	-0.996431	-1.45906	-1.24222	-1.61765	-1.53142	-1.81673
940	Niben101Scf01219g03010.1	sp|P27061|PPA1_SOLLC **** Acid phosphatase 1 IPR005519 (Acid phosphatase (Class B)), IPR023214 (HAD-like domain) GO:0003993 (acid phosphatase activity);sp|P27061|PPA1_SOLLC **** Acid phosphatase 1 IPR005519 (Acid phosphatase (Class B)), IPR023214 (HAD-like		2	2	2	NaN	NaN	NaN	-2.99476	-3.18991	-2.6352	-2.28726	-1.83522	-2.16141	NaN	-2.40661	NaN
941	Niben101Scf01220g03014.1	sp|Q8LB81|GDL79_ARATH ***- GDSL esterase/lipase IPR013830 (SGNH hydrolase-type esterase domain) GO:0006629 (lipid metabolic process), GO:0016788 (hydrolase activity, acting on ester bonds)		4	4	4	NaN	NaN	NaN	-0.0573063	0.0170708	-0.144419	0.45114	0.0177879	0.143475	0.031498	-0.137177	-0.0507946
942	Niben101Scf01220g04015.1	sp|P55142|GRXC6_ORYSJ -**- Glutaredoxin-C6 IPR012336 (Thioredoxin-like fold)		2	2	2	NaN	NaN	NaN	-0.550314	-3.61771	-0.51042	-1.71842	-0.893921	-1.15228	-0.630646	-0.891405	-0.862278
945	Niben101Scf01236g02016.1	sp|Q8GTL5|METK_CARPA **** S-adenosylmethionine synthase IPR002133 (S-adenosylmethionine synthetase) GO:0004478 (methionine adenosyltransferase activity), GO:0005524 (ATP binding), GO:0006556 (S-adenosylmethionine biosynthetic process)		20	14	0	NaN	NaN	0	2.45286	2.90189	2.95212	3.0139	3.29942	3.17378	2.95123	2.35216	3.05386
948	Niben101Scf01237g09003.1	sp|Q9M5P8|SNAA_SOLTU ***- Alpha-soluble NSF attachment protein IPR000744 (NSF attachment protein), IPR001252 (Malate dehydrogenase, active site) GO:0005515 (protein binding), GO:0006108 (malate metabolic process), GO:0006886 (intracellular protein transpor		8	2	2	NaN	NaN	NaN	-2.51033	-2.3447	-2.21167	NaN	NaN	-2.25048	-2.52088	-2.84231	-2.64863
949	Niben101Scf01237g11010.1	sp|A7NY33|PER4_VITVI **** Peroxidase 4 IPR010255 (Haem peroxidase) GO:0004601 (peroxidase activity), GO:0006979 (response to oxidative stress), GO:0020037 (heme binding), GO:0055114 (oxidation-reduction process)		2	2	1	NaN	NaN	5	NaN	-3.43135	-2.55757	-2.33956	-2.29589	-0.834732	NaN	NaN	-2.46055
950	Niben101Scf01237g13015.1	sp|Q9Z9C4|SODM_CHLPN **** Superoxide dismutase [Mn] IPR001189 (Manganese/iron superoxide dismutase) GO:0004784 (superoxide dismutase activity), GO:0006801 (superoxide metabolic process), GO:0046872 (metal ion binding), GO:0055114 (oxidation-reduction proce		8	8	2	NaN	NaN	NaN	0.719847	0.928711	0.91688	0.765274	0.511442	0.74049	1.05659	0.46784	0.469477
951	Niben101Scf01239g02002.1	AT5G54160.1 **** O-methyltransferase 1 LENGTH=363 IPR016461 (O-methyltransferase COMT-type), IPR029063 (S-adenosyl-L-methionine-dependent methyltransferase) GO:0008168 (methyltransferase activity), GO:0008171 (O-methyltransferase activity), GO:0046983 (pro		8	8	8	30	30	30	0.119038	-1.47425	-0.0726757	-0.195864	0.713373	0.818445	-0.191175	0.40695	0.61783
953	Niben101Scf01241g02004.1	sp|Q9ZPS3|DCE4_ARATH **** Glutamate decarboxylase 4 IPR002129 (Pyridoxal phosphate-dependent decarboxylase), IPR015424 (Pyridoxal phosphate-dependent transferase) GO:0003824 (catalytic activity), GO:0004351 (glutamate decarboxylase activity), GO:0006536 (g		4	2	1	8	NaN	NaN	0.00584793	0.221367	-0.561768	-0.874868	-0.246651	-0.290907	-0.633036	-0.826962	-0.969288
956	Niben101Scf01247g05007.1	AT3G47590.1 ***- alpha/beta-Hydrolases superfamily protein LENGTH=309 IPR029058 (Alpha/Beta hydrolase fold)		2	2	2	NaN	NaN	NaN	-1.39572	-2.74905	-1.16251	-1.62064	-1.82213	-1.91766	-1.14327	-2.38885	-2.45612
957	Niben101Scf01249g03026.1	AT3G17780.1 **** FUNCTIONS IN: molecular_function unknown;INVOLVED IN: intracellular protein transport;LOCATED IN: endomembrane system, integral to membrane, endoplasmic reticulum;EXPRESSED IN: 23 plant structures;EXPRESSED DURING: 13 growth stages;IP		2	2	1	NaN	NaN	NaN	-1.8089	-2.24752	-1.99522	NaN	NaN	-2.19122	NaN	-2.48304	NaN
958	Niben101Scf04286g01033.1	sp|B0KCK8|RL29_THEP3 --*- 50S ribosomal protein L29 IPR001854 (Ribosomal protein L29) GO:0003735 (structural constituent of ribosome), GO:0005622 (intracellular), GO:0005840 (ribosome), GO:0006412 (translation);sp|B0KCK8|RL29_THEP3 --*- 50S ribosomal prote		6	6	6	NaN	NaN	NaN	1.16807	0.503706	1.52716	0.705309	0.811213	0.601378	0.699463	0.517199	1.20966
961	Niben101Scf06183g07014.1	sp|Q46GA8|RL5_METBF ***- 50S ribosomal protein L5 IPR002132 (Ribosomal protein L5), IPR022803 (Ribosomal protein L5 domain) GO:0003735 (structural constituent of ribosome), GO:0005622 (intracellular), GO:0005840 (ribosome), GO:0006412 (translation);sp|A4FW		6	6	1	NaN	NaN	NaN	2.89421	2.75713	2.90723	3.056	2.67323	2.79357	2.36395	2.85588	2.41565
962	Niben101Scf01258g02001.1	sp|Q42896|SCRK2_SOLLC ***- Fructokinase-2 IPR029056 (Ribokinase-like) GO:0016773 (phosphotransferase activity, alcohol group as acceptor)		6	6	2	NaN	NaN	NaN	0.663418	0.208666	0.152308	0.376301	0.312908	0.454798	0.524279	0.56517	-0.419826
964	Niben101Scf01259g10004.1	sp|P52427|PSA4_SPIOL **** Proteasome subunit alpha type-4 IPR000426 (Proteasome alpha-subunit, N-terminal domain), IPR001353 (Proteasome, subunit alpha/beta), IPR029055 (Nucleophile aminohydrolases, N-terminal) GO:0004175 (endopeptidase activity), GO:00042		10	3	2	NaN	NaN	16	-0.98016	-1.4988	-1.07053	-0.791351	-0.780716	-0.637157	-0.764933	-0.637997	-1.01919
965	Niben101Scf01267g11013.1	gb|AFW56318.1| ***- ABA-responsive protein [Zea mays] IPR004182 (GRAM domain)		4	4	4	NaN	NaN	NaN	-0.354429	-0.570618	-0.494801	-0.808052	-0.464432	-0.445805	-0.253275	-0.243154	-1.06727
966	Niben101Scf01269g04014.1	sp|Q4VXU2|PAP1L_HUMAN *-** Polyadenylate-binding protein 1-like IPR012677 (Nucleotide-binding alpha-beta plait domain) GO:0000166 (nucleotide binding), GO:0003676 (nucleic acid binding)		6	6	2	23	23	NaN	0.140392	-0.085598	-0.299355	0.0606175	-0.190935	-0.00925636	0.0327873	-0.489094	0.0704861
968	Niben101Scf01269g09002.1	sp|Q3IRQ4|LEUC_NATPD *-*- 3-isopropylmalate dehydratase large subunit IPR015937 (Aconitase/isopropylmalate dehydratase) GO:0008152 (metabolic process)		7	2	0	NaN	NaN	0	-2.10274	-0.386391	-1.00971	-0.955795	-0.915531	-1.11102	-0.606581	-0.892222	-1.02729
969	Niben101Scf01271g00003.1	sp|Q06450|ATP5E_IPOBA **** ATP synthase subunit epsilon, mitochondrial IPR006721 (ATPase, F1 complex, epsilon subunit, mitochondrial) GO:0000275 (mitochondrial proton-transporting ATP synthase complex, catalytic core F(1)), GO:0015986 (ATP synthesis coupl		2	2	2	NaN	NaN	NaN	-3.79642	NaN	-2.63697	NaN	NaN	NaN	NaN	NaN	-2.35109
970	Niben101Scf01272g01027.1	AT5G16960.1 *-** Zinc-binding dehydrogenase family protein LENGTH=346 IPR002085 (Alcohol dehydrogenase superfamily, zinc-type), IPR002347 (Glucose/ribitol dehydrogenase), IPR020843 (Polyketide synthase, enoylreductase domain) GO:0008152 (metabolic process)		6	6	5	NaN	NaN	NaN	-2.23122	-2.27372	-1.73277	-1.19109	-1.5811	-1.80725	-1.39889	-1.9095	-1.26661
972	Niben101Scf01276g00005.1	sp|P12360|CB11_SOLLC ***- Chlorophyll a-b binding protein 6A, chloroplastic IPR022796 (Chlorophyll A-B binding protein), IPR023329 (Chlorophyll a/b binding protein domain) GO:0009765 (photosynthesis, light harvesting), GO:0016020 (membrane);sp|P12360|CB11_		5	5	2	NaN	NaN	NaN	3.8584	3.91516	4.57022	4.0215	3.95426	4.23813	3.92567	3.72569	3.85298
974	Niben101Scf16185g00007.1	sp|P93194|RPK1_IPONI *-** Receptor-like protein kinase IPR001611 (Leucine-rich repeat), IPR011009 (Protein kinase-like domain), IPR013210 (Leucine-rich repeat-containing N-terminal, type 2), IPR013320 (Concanavalin A-like lectin/glucanase domain) GO:000467		2	2	2	NaN	NaN	NaN	-3.43873	-2.93734	NaN	-2.5731	-2.64235	-3.43957	NaN	-3.31503	NaN
975	Niben101Scf01289g09016.1	ref|WP_017309160.1| **** Ureidoglycolate hydrolase [Fischerella sp. PCC 9339] IPR011051 (RmlC-like cupin domain) GO:0004848 (ureidoglycolate hydrolase activity)		6	6	3	NaN	NaN	13	-0.432089	-0.859095	-0.811943	-0.277536	-0.452925	-0.67602	-0.377014	-0.981827	-0.813271
976	Niben101Scf01291g04004.1	ref|WP_025955902.1| *-*- MULTISPECIES: hypothetical protein [Prochlorococcus] IPR019616 (Uncharacterised protein family Ycf54);ref|WP_025955902.1| *-*- MULTISPECIES: hypothetical protein [Prochlorococcus] IPR019616 (Uncharacterised protein family Ycf54)		5	5	5	NaN	NaN	NaN	-0.312706	-0.224766	-0.272116	-0.214773	-0.301794	-0.15752	-0.668976	-0.188873	-0.124918
977	Niben101Scf17834g00014.1	sp|A0PMB8|RL17_MYCUA *-*- 50S ribosomal protein L17 IPR000456 (Ribosomal protein L17) GO:0003735 (structural constituent of ribosome), GO:0005622 (intracellular), GO:0005840 (ribosome), GO:0006412 (translation);sp|B2HCX5|RL17_MYCMM *-*- 50S ribosomal prote		3	1	1	NaN	NaN	NaN	-0.0453148	NaN	0.486263	0.641403	0.262571	0.248888	-0.179857	-0.29377	-0.117455
978	Niben101Scf01293g03017.1	sp|Q9M3V8|RS6_ASPOF ***- 40S ribosomal protein S6 IPR001377 (Ribosomal protein S6e) GO:0003735 (structural constituent of ribosome), GO:0005622 (intracellular), GO:0005840 (ribosome), GO:0006412 (translation)		7	1	1	NaN	NaN	NaN	-2.48834	-2.22441	NaN	-0.649803	-0.728603	-0.463848	-0.857597	-0.570519	-1.10216
984	Niben101Scf01304g06001.1	sp|Q84WU2|UBP13_ARATH *-** Ubiquitin carboxyl-terminal hydrolase 13 IPR028889 (Ubiquitin specific protease domain), IPR029071 (Ubiquitin-related domain) GO:0005515 (protein binding), GO:0006511 (ubiquitin-dependent protein catabolic process), GO:0036459 (u		11	11	11	NaN	NaN	NaN	0.387758	0.0333042	0.421406	0.246338	0.409969	0.200109	0.203028	-0.556768	0.831207
987	Niben101Scf01314g00017.1	sp|C1DFM2|DNAJ_AZOVD --*- Chaperone protein DnaJ IPR001305 (Heat shock protein DnaJ, cysteine-rich domain) GO:0031072 (heat shock protein binding), GO:0051082 (unfolded protein binding);sp|C1DFM2|DNAJ_AZOVD --*- Chaperone protein DnaJ IPR001305 (Heat shock		2	2	2	NaN	NaN	NaN	-0.827404	-2.34115	-0.778397	-1.66616	-1.65948	-3.09346	-0.348511	-0.218767	-1.44852
988	Niben101Scf01316g00003.1	ref|XP_007047599.1| ***- Thioredoxin superfamily protein [Theobroma cacao] gb|EOX91756.1| Thioredoxin superfamily protein [Theobroma cacao]		3	3	3	NaN	NaN	NaN	-0.736429	-1.14771	-1.27208	-0.765165	-1.08987	-0.97114	-1.50385	-0.825273	-1.4205
990	Niben101Scf04044g01026.1	AT2G38140.1 ***- plastid-specific ribosomal protein 4 LENGTH=118;sp|O80439|RR31_ARATH *-*- 30S ribosomal protein S31, chloroplastic		4	1	1	NaN	NaN	NaN	0.0152397	0.631683	0.537367	NaN	0.433975	NaN	NaN	0.549839	-0.00511742
991	Niben101Scf06218g00003.1	sp|Q2HJ81|TBB6_BOVIN ***- Tubulin beta-6 chain IPR000217 (Tubulin), IPR023123 (Tubulin, C-terminal) GO:0003924 (GTPase activity), GO:0005200 (structural constituent of cytoskeleton), GO:0005525 (GTP binding), GO:0005874 (microtubule), GO:0006184 (GTP catab		18	7	2	NaN	NaN	NaN	2.60808	2.85105	2.80775	2.95865	2.82956	2.63666	2.52394	1.87222	2.52655
995	Niben101Scf01328g01012.1	sp|P27522|CB13_SOLLC ***- Chlorophyll a-b binding protein 8, chloroplastic IPR022796 (Chlorophyll A-B binding protein), IPR023329 (Chlorophyll a/b binding protein domain) GO:0009765 (photosynthesis, light harvesting), GO:0016020 (membrane)		6	6	3	37	37	NaN	2.91893	3.93364	3.87721	3.82831	3.42871	3.46348	3.10392	3.06743	3.48294
997	Niben101Scf01329g00002.1	sp|Q93Z81|CAX3_ARATH **** Vacuolar cation/proton exchanger 3 IPR004713 (Calcium/proton exchanger) GO:0006812 (cation transport), GO:0006816 (calcium ion transport), GO:0008324 (cation transmembrane transporter activity), GO:0015369 (calcium:proton antiport		5	5	3	NaN	NaN	9	-2.16684	-1.78552	-0.568809	-1.47366	-1.6495	-1.30556	-1.70449	-1.86898	-1.37308
1000	Niben101Scf01330g02010.1	sp|Q6YXZ7|ANM5_ORYSJ **** Protein arginine N-methyltransferase 5 IPR025799 (Protein arginine N-methyltransferase), IPR029063 (S-adenosyl-L-methionine-dependent methyltransferase) GO:0006479 (protein methylation), GO:0008168 (methyltransferase activity)		5	5	5	NaN	NaN	NaN	-2.34409	-2.24464	-2.54105	-2.17027	NaN	-2.35545	-2.3029	NaN	-1.30767
1002	Niben101Scf01334g06004.1	sp|P0A9P2|DLDH_ECO57 **** Dihydrolipoyl dehydrogenase IPR006258 (Dihydrolipoamide dehydrogenase), IPR013027 (FAD-dependent pyridine nucleotide-disulphide oxidoreductase), IPR016156 (FAD/NAD-linked reductase, dimerisation domain), IPR023753 (Pyridine nucleo		19	19	1	NaN	NaN	NaN	4.22367	4.47933	4.56886	4.38156	4.09649	4.24038	4.67822	4.09418	4.01914
1003	Niben101Scf01339g06010.1	sp|Q97BW2|RS14Z_THEVO --*- 30S ribosomal protein S14 type Z IPR001209 (Ribosomal protein S14) GO:0003735 (structural constituent of ribosome), GO:0005622 (intracellular), GO:0005840 (ribosome), GO:0006412 (translation);sp|O26125|RS14Z_METTH *-*- 30S riboso		3	3	3	NaN	NaN	NaN	-0.606674	-0.581554	1.2319	-0.0754261	-0.204046	-0.300079	-0.595674	-1.92092	-0.582783
1006	Niben101Scf02646g02007.1	sp|Q9FNP8|RS193_ARATH ***- 40S ribosomal protein S19-3 IPR001266 (Ribosomal protein S19e), IPR011991 (Winged helix-turn-helix DNA-binding domain) GO:0003735 (structural constituent of ribosome), GO:0005622 (intracellular), GO:0005840 (ribosome), GO:0006412		5	5	3	NaN	NaN	NaN	1.37608	2.17836	1.78147	1.95482	2.12451	2.20082	1.7252	1.56909	2.18419
1007	Niben101Scf01349g03010.1	sp|C0QYU9|ARGB_BRAHW **** Acetylglutamate kinase IPR001048 (Aspartate/glutamate/uridylate kinase), IPR001057 (Glutamate/acetylglutamate kinase), IPR004662 (Acetylglutamate kinase) GO:0003991 (acetylglutamate kinase activity), GO:0004349 (glutamate 5-kinase		5	5	1	21	21	NaN	-0.767237	NaN	-0.881424	-0.806877	-0.772223	-0.934946	-1.02692	-1.46062	-1.05218
1008	Niben101Scf01349g04004.1	sp|Q6LXN1|RS13_METMP ***- 30S ribosomal protein S13 IPR001892 (Ribosomal protein S13), IPR010979 (Ribosomal protein S13-like, H2TH), IPR027437 (30s ribosomal protein S13, C-terminal) GO:0003676 (nucleic acid binding), GO:0003723 (RNA binding), GO:0003735 (		8	2	2	NaN	NaN	NaN	NaN	-2.12404	-1.20546	-0.557449	-1.4167	-1.27924	NaN	NaN	-0.867699
1009	Niben101Scf01350g03009.1	AT4G34200.1 **** D-3-phosphoglycerate dehydrogenase LENGTH=603 IPR006236 (D-3-phosphoglycerate dehydrogenase), IPR015878 (S-adenosyl-L-homocysteine hydrolase, NAD binding domain), IPR016040 (NAD(P)-binding domain), IPR029009 (Allosteric substrate binding d		24	24	16	NaN	NaN	NaN	3.24038	3.26881	3.00667	3.24979	3.10688	3.15843	3.12003	3.1711	3.27189
1013	Niben101Scf03473g01015.1	sp|Q5IH81|EIF3I_RABIT **** Eukaryotic translation initiation factor 3 subunit I IPR015943 (WD40/YVTN repeat-like-containing domain), IPR020472 (G-protein beta WD-40 repeat), IPR027525 (Eukaryotic translation initiation factor 3 subunit I) GO:0003743 (trans		13	13	13	NaN	NaN	NaN	1.25826	0.995859	1.19444	0.930538	0.944754	1.11385	1.1399	1.39015	0.999003
1017	Niben101Scf01369g05024.1	AT1G20810.1 ***- FKBP-like peptidyl-prolyl cis-trans isomerase family protein LENGTH=232 IPR001179 (Peptidyl-prolyl cis-trans isomerase, FKBP-type, domain), IPR023566 (Peptidyl-prolyl cis-trans isomerase, FKBP-type) GO:0006457 (protein folding);sp|O42993|F		3	3	3	NaN	NaN	NaN	-0.662054	-1.65294	-0.678747	-0.620049	-0.529194	-0.484314	-0.562561	-0.512903	-1.36149
1018	Niben101Scf01372g00003.1	sp|Q61171|PRDX2_MOUSE **** Peroxiredoxin-2 IPR012336 (Thioredoxin-like fold) GO:0016209 (antioxidant activity), GO:0016491 (oxidoreductase activity), GO:0051920 (peroxiredoxin activity), GO:0055114 (oxidation-reduction process)		12	12	0	NaN	NaN	0	4.72812	5.04308	5.25685	5.08287	5.23775	5.15017	5.23931	5.03583	5.1801
1020	Niben101Scf01374g01003.1	sp|B1JH01|GHRB_YERPY **** Glyoxylate/hydroxypyruvate reductase B IPR006139 (D-isomer specific 2-hydroxyacid dehydrogenase, catalytic domain), IPR016040 (NAD(P)-binding domain) GO:0008152 (metabolic process), GO:0016616 (oxidoreductase activity, acting on t		12	12	4	NaN	NaN	NaN	3.31657	3.84739	3.22472	3.3707	3.41945	3.02714	3.29455	3.28536	3.13765
1021	Niben101Scf02354g02008.1	sp|Q8LEM8|RL373_ARATH *-*- 60S ribosomal protein L37-3 IPR001569 (Ribosomal protein L37e), IPR011332 (Zinc-binding ribosomal protein) GO:0003735 (structural constituent of ribosome), GO:0005622 (intracellular), GO:0005840 (ribosome), GO:0006412 (translatio		2	2	2	NaN	NaN	NaN	-4.96402	NaN	-4.33657	-5.61247	-4.95134	-4.5207	NaN	NaN	-5.14516
1023	Niben101Scf01374g14005.1	sp|Q9SEK2|HXK1_TOBAC **** Hexokinase-1 IPR001312 (Hexokinase) GO:0004396 (hexokinase activity), GO:0005524 (ATP binding), GO:0005975 (carbohydrate metabolic process), GO:0006096 (glycolytic process), GO:0016773 (phosphotransferase activity, alcohol group a		4	4	3	NaN	NaN	NaN	-2.23088	-2.35375	-1.01356	-2.6426	-1.58468	-1.83839	NaN	NaN	-1.92781
1025	Niben101Scf01375g02014.1	sp|Q9SUT9|RTNLB_ARATH ***- Reticulon-like protein B2 IPR003388 (Reticulon)		1	1	1	NaN	NaN	NaN	NaN	-4.10475	-3.31222	-4.58435	-4.04878	NaN	-4.71362	NaN	-3.17837
1026	Niben101Scf06671g03027.1	sp|P23935|NDUA5_BOVIN *-*- NADH dehydrogenase [ubiquinone] 1 alpha subcomplex subunit 5 IPR006806 (ETC complex I subunit) GO:0005743 (mitochondrial inner membrane), GO:0016651 (oxidoreductase activity, acting on NAD(P)H), GO:0022904 (respiratory electron t		6	6	6	NaN	NaN	NaN	0.258722	0.308413	0.239321	0.628532	0.124811	0.242788	0.599255	0.0137062	-0.110683
1027	Niben101Scf01375g09026.1	ref|WP_025924881.1| -**- MULTISPECIES: hypothetical protein [Prochlorococcus] IPR021489 (Protein of unknown function DUF3143);ref|WP_025927009.1| --*- MULTISPECIES: hypothetical protein [Prochlorococcus] IPR021489 (Protein of unknown function DUF3143)		2	2	2	NaN	NaN	NaN	-2.09266	NaN	-1.81554	-1.87326	-1.76899	-1.92906	-1.7608	-1.57288	-2.30014
1028	Niben101Scf01376g02002.1	ref|XP_002289915.1| **** ran binding protein 7 [Thalassi 7 [Thalassiosira pseudonana CCMP1335] IPR016024 (Armadillo-type fold) GO:0005488 (binding), GO:0006886 (intracellular protein transport), GO:0008536 (Ran GTPase binding)		24	24	4	NaN	NaN	NaN	0.837894	1.51441	0.916737	1.37103	1.46636	1.13556	0.202597	0.745457	1.38594
1029	Niben101Scf01376g04029.1	sp|O64517|MCA4_ARATH ***- Metacaspase-4 IPR029030 (Caspase-like domain) GO:0004197 (cysteine-type endopeptidase activity), GO:0006508 (proteolysis);sp|O64517|MCA4_ARATH ***- Metacaspase-4 IPR029030 (Caspase-like domain) GO:0004197 (cysteine-type endopeptid		6	6	6	NaN	NaN	NaN	-1.26741	-1.20537	-1.48656	-0.930309	-0.587238	-0.538406	-1.31572	-1.78731	-0.876564
1030	Niben101Scf01382g01004.1	sp|Q76E23|IF4G_ARATH *-*- Eukaryotic translation initiation factor 4G IPR003891 (Initiation factor eIF-4 gamma, MA3), IPR016024 (Armadillo-type fold) GO:0003723 (RNA binding), GO:0005488 (binding), GO:0005515 (protein binding)		11	2	2	NaN	NaN	NaN	-3.32332	-3.21009	-4.09374	-3.26356	-3.89241	-4.40282	NaN	NaN	-3.28235
1031	Niben101Scf01382g03002.1	AT4G30690.1 **** Translation initiation factor 3 protein LENGTH=281 IPR001288 (Translation initiation factor 3) GO:0003743 (translation initiation factor activity), GO:0006413 (translational initiation);AT2G24060.1 *-** Translation initiation factor 3 prot		7	7	7	NaN	NaN	NaN	0.384893	0.458988	1.02151	1.11438	1.01294	0.848179	1.50999	1.53149	1.09471
1033	Niben101Scf01382g05008.1	sp|Q9LX65|VATH_ARATH **** V-type proton ATPase subunit H IPR004908 (ATPase, V1 complex, subunit H) GO:0000221 (vacuolar proton-transporting V-type ATPase, V1 domain), GO:0005488 (binding), GO:0005515 (protein binding), GO:0015991 (ATP hydrolysis coupled pr		15	15	15	NaN	NaN	NaN	1.9047	1.90214	2.01268	1.9509	1.9222	2.02273	1.63476	1.65247	2.38869
1034	Niben101Scf05078g08029.1	AT3G43720.1 ***- Bifunctional inhibitor/lipid-transfer protein/seed storage 2S albumin superfamily protein LENGTH=193 IPR016140 (Bifunctional inhibitor/plant lipid transfer protein/seed storage helical domain);AT3G43720.1 ***- Bifunctional inhibitor/lipid-		1	1	1	NaN	NaN	NaN	-3.01623	-2.71426	-3.09514	-2.39288	-2.73417	NaN	-3.23837	-3.19904	NaN
1037	Niben101Scf01383g09009.1	sp|Q84MB3|ACCH1_ARATH ***- 1-aminocyclopropane-1-carboxylate oxidase homolog 1 IPR005123 (Oxoglutarate/iron-dependent dioxygenase), IPR026992 (Non-haem dioxygenase N-terminal domain), IPR027443 (Isopenicillin N synthase-like) GO:0016491 (oxidoreductase act		4	4	2	17	17	NaN	-0.531208	-1.07581	NaN	-0.648468	-1.19382	-0.822876	-2.76901	-0.47851	-0.0111561
1041	Niben101Scf06625g01003.1	AT4G27720.1 ***- Major facilitator superfamily protein LENGTH=460 IPR008509 (Molybdate-anion transporter MOT2), IPR020846 (Major facilitator superfamily domain) GO:0015098 (molybdate ion transmembrane transporter activity), GO:0015689 (molybdate ion transp		4	4	4	NaN	NaN	NaN	-2.97673	-2.62536	-1.53009	-2.2796	-2.31208	-2.02917	-2.4891	-2.12052	-1.59927
1042	Niben101Scf01393g01005.1	sp|P48724|IF5_PHAVU **** Eukaryotic translation initiation factor 5 IPR002735 (Translation initiation factor IF2/IF5), IPR016024 (Armadillo-type fold) GO:0003743 (translation initiation factor activity), GO:0005488 (binding), GO:0005515 (protein binding),		3	3	3	NaN	NaN	NaN	-2.17073	-1.61344	-1.05341	-1.20606	-1.24331	-1.09901	-2.35311	-2.29971	-1.32469
1043	Niben101Scf01396g05008.1	ref|NP_001053188.1| ***- product [Oryza sativa Japonica Group] IPR006946 (Protein of unknown function DUF642), IPR008979 (Galactose-binding domain-like)		9	9	2	NaN	NaN	NaN	0.90905	-0.770779	0.558773	0.494366	0.29899	0.569151	0.844925	0.394373	-0.87879
1044	Niben101Scf02944g01014.1	sp|Q9VUN3|RANL_DROME **** GTP-binding nuclear protein Ran-like IPR001806 (Small GTPase superfamily), IPR002041 (Ran GTPase), IPR005225 (Small GTP-binding protein domain), IPR027417 (P-loop containing nucleoside triphosphate hydrolase) GO:0003924 (GTPase ac		11	11	1	NaN	NaN	NaN	3.11881	3.44011	3.55655	3.20878	3.63303	3.38886	2.83889	2.84767	2.97116
1045	Niben101Scf01397g00020.1	sp|Q06967|14336_ORYSJ ***- 14-3-3-like protein GF14-F IPR000308 (14-3-3 protein), IPR023409 (14-3-3 protein, conserved site), IPR023410 (14-3-3 domain) GO:0019904 (protein domain specific binding)		9	2	2	NaN	NaN	NaN	NaN	1.1282	-0.247295	-0.554075	-0.250416	-0.373909	0.440302	1.07208	0.795839
1046	Niben101Scf04028g02002.1	sp|P46290|RL31_NICGU ***- 60S ribosomal protein L31 IPR000054 (Ribosomal protein L31e), IPR023621 (Ribosomal protein L31e domain) GO:0003735 (structural constituent of ribosome), GO:0005622 (intracellular), GO:0005840 (ribosome), GO:0006412 (translation);s		3	3	3	NaN	NaN	NaN	0.376335	0.244745	0.707661	0.825935	0.729641	0.785698	0.348715	0.361622	0.925201
1047	Niben101Scf01399g00012.1	sp|A9IYW8|ATPG_BART1 **** ATP synthase gamma chain IPR000131 (ATPase, F1 complex, gamma subunit), IPR023632 (ATPase, F1 complex, gamma subunit conserved site), IPR023633 (ATPase, F1 complex, gamma subunit domain) GO:0015986 (ATP synthesis coupled proton tr		14	14	14	NaN	NaN	NaN	4.69086	4.88949	5.14465	5.00478	4.8418	4.8482	4.87791	4.66656	4.8078
1049	Niben101Scf01402g00005.1	sp|O75179|ANR17_HUMAN --*- Ankyrin repeat domain-containing protein 17 IPR016197 (Chromo domain-like), IPR020683 (Ankyrin repeat-containing domain), IPR030300 (Signal recognition particle 43 kDa protein) GO:0005515 (protein binding), GO:0009416 (response t		9	9	4	NaN	NaN	NaN	-0.304796	-0.304354	-0.412331	-0.124626	-0.521395	-0.532625	0.04533	-0.480791	-0.712936
1052	Niben101Scf01406g03019.1	sp|B7VKW7|F16PA_VIBTL **** Fructose-1,6-bisphosphatase class 1 IPR000146 (Fructose-1,6-bisphosphatase class 1/Sedoheputulose-1,7-bisphosphatase) GO:0005975 (carbohydrate metabolic process), GO:0042132 (fructose 1,6-bisphosphate 1-phosphatase activity), GO:		13	4	4	NaN	NaN	NaN	2.35966	2.62864	1.91474	2.21807	1.283	1.52738	2.54088	1.72059	0.907425
1053	Niben101Scf11123g00026.1	sp|P51297|SECY_PORPU *-*- Protein translocase subunit SecY IPR002208 (SecY/SEC61-alpha family), IPR023201 (SecY subunit domain) GO:0015031 (protein transport), GO:0016020 (membrane);sp|P77964|SECY_SYNY3 ***- Protein translocase subunit SecY IPR002208 (SecY		4	4	4	NaN	NaN	NaN	-2.98941	-3.19964	-1.14558	-3.28477	-2.63618	-2.62229	-3.31164	NaN	-2.44371
1054	Niben101Scf01409g12028.1	sp|Q49YV3|PUR8_STAS1 **** Adenylosuccinate lyase IPR000362 (Fumarate lyase family), IPR008948 (L-Aspartase-like), IPR024083 (Fumarase/histidase, N-terminal) GO:0003824 (catalytic activity), GO:0004018 (N6-(1,2-dicarboxyethyl)AMP AMP-lyase (fumarate-forming		6	6	6	20	20	20	-1.32658	-0.559523	-0.432619	-0.669645	-0.847647	-1.87538	-0.788889	-1.59506	0.095068
1059	Niben101Scf01418g03019.1	sp|Q2H4D0|SUB2_CHAGB **** ATP-dependent RNA helicase SUB2 IPR001650 (Helicase, C-terminal), IPR014001 (Helicase superfamily 1/2, ATP-binding domain), IPR027417 (P-loop containing nucleoside triphosphate hydrolase) GO:0003676 (nucleic acid binding), GO:0005		12	6	0	NaN	NaN	0	1.04896	-0.460522	0.872452	1.11354	1.00378	0.791456	0.239078	0.591904	0.583529
1062	Niben101Scf01432g03007.1	ref|XP_007042470.1| ***- Cyclin delta-3 isoform 1 [Theobroma cacao] gb|EOX98301.1| Cyclin delta-3 isoform 1 [Theobroma cacao]		9	2	2	NaN	NaN	NaN	-4.34614	NaN	-3.06232	NaN	NaN	NaN	NaN	NaN	-3.62023
1063	Niben101Scf01432g04001.1	gb|KEH16419.1| **** HXXXD-type acyl-transferase family protein [Medicago truncatula] IPR003480 (Transferase), IPR023213 (Chloramphenicol acetyltransferase-like domain) GO:0016747 (transferase activity, transferring acyl groups other than amino-acyl groups)		3	3	3	12	12	12	-2.39635	-3.15534	NaN	-3.83241	NaN	-3.13232	-3.0425	NaN	-2.65337
1065	Niben101Scf01433g08029.1	AT4G38970.1 **** fructose-bisphosphate aldolase 2 LENGTH=398 IPR000741 (Fructose-bisphosphate aldolase, class-I), IPR013785 (Aldolase-type TIM barrel), IPR029768 (Fructose-bisphosphate aldolase class-I active site) GO:0003824 (catalytic activity), GO:00043		19	1	1	NaN	NaN	NaN	1.32418	2.02077	1.41547	1.66018	1.38061	1.6082	1.5106	1.46007	1.28851
1068	Niben101Scf01434g03006.1	sp|Q41238|LOX16_SOLTU ***- Linoleate 9S-lipoxygenase 6 IPR000907 (Lipoxygenase), IPR008976 (Lipase/lipooxygenase, PLAT/LH2), IPR027433 (Lipoxygenase, domain 3) GO:0005515 (protein binding), GO:0016491 (oxidoreductase activity), GO:0016702 (oxidoreductase a		17	17	16	NaN	NaN	29	0.953371	0.880665	0.383467	0.53072	1.47438	1.75914	1.00893	1.11319	1.9379
1069	Niben101Scf01436g03010.1	sp|Q5Z1Q5|RS5_NOCFA *-** 30S ribosomal protein S5 IPR000851 (Ribosomal protein S5), IPR014720 (Double-stranded RNA-binding domain) GO:0003723 (RNA binding), GO:0003735 (structural constituent of ribosome), GO:0005840 (ribosome), GO:0006412 (translation), G		12	12	12	NaN	NaN	NaN	3.0929	2.62008	3.12374	3.19668	3.09682	3.19048	2.78277	2.7616	2.58098
1073	Niben101Scf01440g02010.1	sp|P49215|RS17_SOLLC ***- 40S ribosomal protein S17 IPR001210 (Ribosomal protein S17e) GO:0003735 (structural constituent of ribosome), GO:0005622 (intracellular), GO:0005840 (ribosome), GO:0006412 (translation)		8	4	4	NaN	NaN	NaN	-1.71172	NaN	-1.23408	-0.705113	-1.88179	-2.01384	-1.53422	-1.80871	-1.08831
1075	Niben101Scf01440g02013.1	sp|Q9X248|FABG_THEMA **** 3-oxoacyl-[acyl-carrier-protein] reductase FabG IPR002347 (Glucose/ribitol dehydrogenase) GO:0008152 (metabolic process), GO:0016491 (oxidoreductase activity)		6	6	3	NaN	NaN	NaN	0.085556	0.651333	-0.277386	0.298773	-0.0363121	0.199461	-0.661558	-1.12339	-0.156734
1079	Niben101Scf14010g01001.1	sp|Q07761|RL23A_TOBAC ***- 60S ribosomal protein L23a IPR005633 (Ribosomal protein L23/L25, N-terminal), IPR013025 (Ribosomal protein L25/L23) GO:0000166 (nucleotide binding), GO:0003735 (structural constituent of ribosome), GO:0005622 (intracellular), GO:		6	6	1	NaN	NaN	NaN	1.55563	1.309	2.38491	1.631	1.8654	1.88465	1.86998	1.87068	1.74194
1080	Niben101Scf02763g05012.1	sp|P43508|CPR4_CAEEL *-** Cathepsin B-like cysteine proteinase 4 IPR013128 (Peptidase C1A), IPR025660 (Cysteine peptidase, histidine active site), IPR025661 (Cysteine peptidase, asparagine active site) GO:0006508 (proteolysis), GO:0008234 (cysteine-type pe		3	3	3	NaN	NaN	NaN	0.108297	0.799225	0.432167	0.170431	1.13701	0.426977	-0.114567	0.373018	0.555532
1081	Niben101Scf01448g02025.1	sp|A8F997|RL5_BACP2 ***- 50S ribosomal protein L5 IPR002132 (Ribosomal protein L5), IPR022803 (Ribosomal protein L5 domain) GO:0003735 (structural constituent of ribosome), GO:0005622 (intracellular), GO:0005840 (ribosome), GO:0006412 (translation);sp|Q5WL		11	11	11	NaN	NaN	NaN	3.21744	3.42776	3.65887	3.46882	3.52596	3.48458	3.29128	2.89888	3.32726
1082	Niben101Scf02537g04006.1	ref|XP_003615152.1| **** 2-dehydro-3-deoxyphosphoheptonate aldolase (3-deoxy-d-arabino-heptulosonate 7-phosphate synthase) [Medicago truncatula] gb|AES98110.1| phospho-2-dehydro-3-deoxyheptonate aldolase [Medicago truncatula] IPR002480 (DAHP synthetase, cl		6	2	1	NaN	NaN	NaN	NaN	-3.99824	NaN	-1.98613	NaN	-2.61758	-3.2617	NaN	NaN
1083	Niben101Scf01451g06002.1	sp|Q4L385|IMDH_STAHJ *-*- Inosine-5-monophosphate dehydrogenase IPR000644 (CBS domain);sp|Q4L385|IMDH_STAHJ *-*- Inosine-5-monophosphate dehydrogenase IPR000644 (CBS domain)		10	10	10	58	58	58	1.63261	1.04945	2.29654	0.572092	0.770512	0.859465	1.10366	1.12834	0.953354
1085	Niben101Scf01453g04008.1	sp|F4J2Z7|SDR4_ARATH **** Short-chain dehydrogenase reductase 4 IPR002347 (Glucose/ribitol dehydrogenase) GO:0008152 (metabolic process), GO:0016491 (oxidoreductase activity)		2	2	2	NaN	NaN	NaN	-3.01509	NaN	-2.55414	-2.83555	-2.67406	NaN	NaN	NaN	NaN
1086	Niben101Scf07631g00002.1	ref|WP_017325952.1| --*- high light inducible protein [Synechococcus sp. PCC 7336] IPR023329 (Chlorophyll a/b binding protein domain);ref|WP_017325952.1| --*- high light inducible protein [Synechococcus sp. PCC 7336] IPR023329 (Chlorophyll a/b binding prot		4	4	3	NaN	NaN	NaN	-1.05326	-1.80164	-0.714392	-0.757341	NaN	-0.940754	-0.873098	-0.51252	-0.810215
1087	Niben101Scf01453g06001.1	sp|Q96520|PER12_ARATH **** Peroxidase 12 IPR010255 (Haem peroxidase) GO:0004601 (peroxidase activity), GO:0006979 (response to oxidative stress), GO:0020037 (heme binding), GO:0055114 (oxidation-reduction process)		3	3	3	12	12	12	NaN	-2.12404	-1.97806	-2.06422	-1.72667	-1.69277	NaN	NaN	NaN
1089	Niben101Scf01455g01022.1	sp|Q9ZTW3|VA721_ARATH **** Vesicle-associated membrane protein 721 IPR001388 (Synaptobrevin), IPR011012 (Longin-like domain) GO:0006810 (transport), GO:0016021 (integral component of membrane), GO:0016192 (vesicle-mediated transport);sp|Q9ZTW3|VA721_ARATH		4	4	3	NaN	NaN	NaN	-2.1337	-1.39052	-0.597328	-2.26788	-1.51279	-1.41725	-1.90242	-2.48304	-0.976963
1091	Niben101Scf01460g02001.1	AT4G38970.1 **** fructose-bisphosphate aldolase 2 LENGTH=398 IPR000741 (Fructose-bisphosphate aldolase, class-I), IPR013785 (Aldolase-type TIM barrel), IPR029768 (Fructose-bisphosphate aldolase class-I active site) GO:0003824 (catalytic activity), GO:00043		14	12	12	NaN	NaN	NaN	0.967684	1.15216	1.14155	0.98914	1.21693	1.43499	0.640789	0.506975	1.01669
1093	Niben101Scf01460g04018.1	sp|A6WXX1|ATPB_OCHA4 **** ATP synthase subunit beta IPR005722 (ATPase, F1 complex, beta subunit), IPR020971 (ATP synthase, F1 beta subunit), IPR027417 (P-loop containing nucleoside triphosphate hydrolase) GO:0000275 (mitochondrial proton-transporting ATP s		29	29	0	NaN	NaN	0	5.87187	5.64121	5.62366	5.81163	5.79132	5.83633	6.04174	5.90372	5.78217
1094	Niben101Scf01460g04019.1	sp|A3MYM7|NQRF_ACTP2 *-** Na(+)-translocating NADH-quinone reductase subunit F IPR001221 (Phenol hydroxylase reductase) GO:0016491 (oxidoreductase activity), GO:0055114 (oxidation-reduction process)		13	13	5	NaN	NaN	NaN	2.2356	2.00345	2.43345	2.50777	2.54924	2.42323	2.15718	2.42558	1.84728
1096	Niben101Scf02384g00003.1	AT2G33845.1 ***- Nucleic acid-binding, OB-fold-like protein LENGTH=182 IPR012340 (Nucleic acid-binding, OB-fold);AT2G33845.1 ***- Nucleic acid-binding, OB-fold-like protein LENGTH=182 IPR012340 (Nucleic acid-binding, OB-fold)		5	5	3	NaN	NaN	NaN	-0.323242	-0.0769463	-0.630495	-0.937454	-0.389616	-0.675211	-0.239758	-0.814196	-0.107147
1100	Niben101Scf01469g01006.1	AT4G37040.1 **** methionine aminopeptidase 1D LENGTH=350 IPR000994 (Peptidase M24, structural domain), IPR002467 (Peptidase M24A, methionine aminopeptidase, subfamily 1) GO:0004177 (aminopeptidase activity), GO:0006508 (proteolysis), GO:0008235 (metalloexo		5	5	5	NaN	NaN	NaN	-1.49299	-1.15201	-1.32344	-0.81802	-1.05207	-1.13845	-1.25248	-0.858934	NaN
1101	Niben101Scf01472g02001.1	sp|Q57242|UUP1_HAEIN **** ABC transporter ATP-binding protein uup-1 IPR003439 (ABC transporter-like), IPR027417 (P-loop containing nucleoside triphosphate hydrolase) GO:0005524 (ATP binding), GO:0016887 (ATPase activity);sp|P43672|UUP_ECOLI **** ABC transp		10	10	10	NaN	NaN	NaN	-0.18417	0.0142975	-1.1332	-0.0131226	-0.5597	-0.830612	-0.117533	-0.160076	-0.534922
1102	Niben101Scf01478g05007.1	AT3G48730.1 **** glutamate-1-semialdehyde 2,1-aminomutase 2 LENGTH=472 IPR005814 (Aminotransferase class-III), IPR015424 (Pyridoxal phosphate-dependent transferase) GO:0003824 (catalytic activity), GO:0008483 (transaminase activity), GO:0030170 (pyridoxal		18	10	10	NaN	NaN	NaN	2.592	2.57597	2.16236	2.70833	1.79367	1.92443	2.62499	2.22218	2.46167
1103	Niben101Scf01478g08020.1	AT5G08580.1 **** Calcium-binding EF hand family protein LENGTH=391 IPR011992 (EF-hand domain pair) GO:0005509 (calcium ion binding);AT5G08580.1 **** Calcium-binding EF hand family protein LENGTH=391 IPR011992 (EF-hand domain pair) GO:0005509 (calcium ion b		3	3	3	NaN	NaN	NaN	-2.56384	-2.37565	-2.34057	-2.01753	-1.9782	-1.50164	-2.19314	-2.06327	-1.15247
1107	Niben101Scf01485g00002.1	sp|Q503V9|ENDUB_DANRE *-*- Poly(U)-specific endoribonuclease-B IPR018998 (Endoribonuclease XendoU) GO:0016788 (hydrolase activity, acting on ester bonds);sp|Q1LUM3|ENDUC_DANRE ***- Poly(U)-specific endoribonuclease-C IPR018998 (Endoribonuclease XendoU) GO:		8	8	8	NaN	NaN	NaN	-0.986092	-0.501875	0.241415	-0.419777	-0.164518	-0.248869	-0.430595	-0.857872	-0.317791
1109	Niben101Scf01486g03005.1	sp|Q9A1Q2|VATB_STRP1 **** V-type ATP synthase beta chain IPR000793 (ATPase, F1/V1/A1 complex, alpha/beta subunit, C-terminal), IPR022879 (V-type ATP synthase regulatory subunit B/beta), IPR027417 (P-loop containing nucleoside triphosphate hydrolase) GO:000		23	23	3	NaN	NaN	NaN	4.15969	3.81787	4.38148	3.97169	4.32313	4.35555	4.19511	3.92866	4.1657
1110	Niben101Scf01486g04012.1	AT2G37180.1 ***- Aquaporin-like superfamily protein LENGTH=285 IPR000425 (Major intrinsic protein), IPR023271 (Aquaporin-like) GO:0005215 (transporter activity), GO:0006810 (transport), GO:0016020 (membrane);AT2G37180.1 ***- Aquaporin-like superfamily prot		4	4	4	NaN	NaN	NaN	0.751682	0.744074	1.46111	0.796406	1.24841	1.24911	0.498095	0.350884	1.17657
1111	Niben101Scf05562g00006.1	sp|Q5QM99|RL37A_ORYSJ ***- 60S ribosomal protein L37a IPR002674 (Ribosomal protein L37ae), IPR011332 (Zinc-binding ribosomal protein) GO:0003735 (structural constituent of ribosome), GO:0005622 (intracellular), GO:0005840 (ribosome), GO:0006412 (translatio		3	3	3	50	50	50	0.235416	0.0564747	0.810451	1.02443	1.40425	1.20872	0.692245	1.37968	0.306204
1112	Niben101Scf01491g02005.1	sp|A6UWV8|RS5_META3 **** 30S ribosomal protein S5 IPR000851 (Ribosomal protein S5), IPR014720 (Double-stranded RNA-binding domain) GO:0003723 (RNA binding), GO:0003735 (structural constituent of ribosome), GO:0005840 (ribosome), GO:0006412 (translation), G		8	3	3	NaN	NaN	NaN	0.142916	0.893173	0.280813	0.66864	0.64706	0.598955	0.195574	-0.013937	0.804907
1114	Niben101Scf07457g00004.1	sp|Q647I9|NALP5_BOVIN *-*- NACHT, LRR and PYD domains-containing protein 5 IPR003590 (Leucine-rich repeat, ribonuclease inhibitor subtype);sp|P59047|NALP5_HUMAN *-*- NACHT, LRR and PYD domains-containing protein 5 IPR003590 (Leucine-rich repeat, ribonuclea		2	2	2	NaN	NaN	NaN	-2.61635	-2.50469	-2.02752	NaN	-2.14938	-2.48392	-2.54361	-2.47162	-1.64801
1116	Niben101Scf01497g03008.1	sp|P45739|CATA_HELAN **** Catalase IPR002226 (Catalase haem-binding site), IPR010582 (Catalase immune-responsive domain), IPR011614 (Catalase core domain), IPR018028 (Catalase, mono-functional, haem-containing), IPR020835 (Catalase-like domain), IPR024708		24	24	9	NaN	NaN	NaN	5.19675	5.60524	5.65905	5.55659	5.52692	5.39432	5.46324	5.61682	5.42212
1121	Niben101Scf01505g02004.1	sp|Q7MF12|BETA_VIBVY **** Oxygen-dependent choline dehydrogenase IPR012132 (Glucose-methanol-choline oxidoreductase) GO:0006066 (alcohol metabolic process), GO:0008812 (choline dehydrogenase activity), GO:0016614 (oxidoreductase activity, acting on CH-OH g		3	3	3	4	4	4	-2.48444	NaN	-2.83555	-2.7154	-2.70954	-2.66343	-3.03274	-2.76154	NaN
1122	Niben101Scf06903g00005.1	gb|AFO69204.1| **** ATPase subunit 8 (mitochondrion) [Gossypium hirsutum] IPR009455 (ATP synthase YMF19, uncharacterised, C-terminal) GO:0005739 (mitochondrion), GO:0016021 (integral component of membrane), GO:0016820 (hydrolase activity, acting on acid an		3	3	3	NaN	NaN	NaN	NaN	-0.393984	-0.0173092	-0.154055	-0.697161	-0.582451	-0.461641	NaN	-0.285578
1124	Niben101Scf01513g00010.1	ref|WP_009632881.1| --*- Protein of unknown function (DUF2996) [Synechocystis sp. PCC 7509] IPR021374 (Protein of unknown function DUF2996);ref|WP_009632881.1| --*- Protein of unknown function (DUF2996) [Synechocystis sp. PCC 7509] IPR021374 (Protein of un		5	5	5	NaN	NaN	NaN	-0.12014	-0.155781	0.278154	0.591186	0.56892	0.261656	0.319986	-0.0114727	-0.0771656
1125	Niben101Scf01513g01010.1	sp|P70718|6PGD_AGGAC *-** 6-phosphogluconate dehydrogenase, decarboxylating IPR008927 (6-phosphogluconate dehydrogenase, C-terminal-like), IPR015815 (Hydroxy monocarboxylic acid anion dehydrogenase, HIBADH-type), IPR016040 (NAD(P)-binding domain) GO:000461		14	14	14	NaN	NaN	NaN	1.8878	2.09309	1.87388	1.97195	1.7439	1.95046	2.02295	1.94809	1.74036
1126	Niben101Scf01514g04018.1	sp|O48965|IDI2_CAMAC **** Isopentenyl-diphosphate Delta-isomerase II IPR011876 (Isopentenyl-diphosphate delta-isomerase, type 1), IPR015797 (NUDIX hydrolase domain-like) GO:0004452 (isopentenyl-diphosphate delta-isomerase activity), GO:0008299 (isoprenoid		9	9	1	NaN	NaN	NaN	0.117733	0.490046	0.656532	0.758369	0.658676	0.946329	0.754118	0.908705	0.924538
1128	Niben101Scf01517g05010.1	sp|C4ZXJ7|LLDD_ECOBW ***- L-lactate dehydrogenase IPR012133 (Alpha-hydroxy acid dehydrogenase, FMN-dependent), IPR013785 (Aldolase-type TIM barrel) GO:0003824 (catalytic activity), GO:0010181 (FMN binding), GO:0016491 (oxidoreductase activity), GO:0055114		20	9	4	69	NaN	NaN	1.182	1.78037	1.44944	1.19837	1.23258	1.12998	0.937203	0.739182	1.14942
1130	Niben101Scf06407g00013.1	sp|P46291|RL38_SOLLC ***- 60S ribosomal protein L38 IPR002675 (Ribosomal protein L38e) GO:0003735 (structural constituent of ribosome), GO:0005622 (intracellular), GO:0005840 (ribosome), GO:0006412 (translation);sp|P46291|RL38_SOLLC ***- 60S ribosomal prot		2	2	2	NaN	NaN	NaN	0.789539	0.548134	0.882055	1.20756	1.19922	1.05375	0.604402	0.673857	0.913061
1133	Niben101Scf01520g08010.1	ref|WP_029077665.1| **** alkyl hydroperoxide reductase [Bradyrhizobium sp. th.b2] IPR012336 (Thioredoxin-like fold) GO:0016491 (oxidoreductase activity);gb|KGD86012.1| **** alkyl hydroperoxide reductase [Rhizobium sp. YS-1r] IPR012336 (Thioredoxin-like fol		3	3	3	NaN	NaN	NaN	1.26477	0.907194	0.730625	0.467403	0.693523	1.0913	1.39786	1.43401	0.297794
1134	Niben101Scf01520g08031.1	AT4G39210.1 **** Glucose-1-phosphate adenylyltransferase family protein LENGTH=521 IPR011831 (Glucose-1-phosphate adenylyltransferase), IPR029044 (Nucleotide-diphospho-sugar transferases) GO:0005978 (glycogen biosynthetic process), GO:0008878 (glucose-1-ph		25	25	3	56	56	NaN	3.04573	2.90205	3.76616	3.76235	3.32254	3.39231	3.3778	3.15049	3.42784
1136	Niben101Scf01521g08011.1	AT1G27090.1 ***- glycine-rich protein LENGTH=420;AT1G27090.1 ***- glycine-rich protein LENGTH=420		5	5	5	NaN	NaN	NaN	-2.34592	-2.06566	NaN	-1.86591	-2.48095	NaN	-2.03134	-2.70518	-1.96692
1137	Niben101Scf01524g00019.1	sp|A9NEX8|NAGB_ACHLI **** Glucosamine-6-phosphate deaminase IPR006148 (Glucosamine/galactosamine-6-phosphate isomerase) GO:0005975 (carbohydrate metabolic process), GO:0006098 (pentose-phosphate shunt), GO:0017057 (6-phosphogluconolactonase activity)		2	2	1	NaN	NaN	NaN	-1.22335	-2.31941	-1.92064	-1.39254	-1.75246	-1.73553	-1.53379	-1.95715	-1.50576
1138	Niben101Scf01529g00020.1	sp|Q59XQ1|HAL22_CANAL *-*- 3(2),5-bisphosphate nucleotidase 2 IPR000760 (Inositol monophosphatase) GO:0046854 (phosphatidylinositol phosphorylation);sp|P0C5A3|DPNP_ORYSA ***- 3(2),5-bisphosphate nucleotidase IPR000760 (Inositol monophosphatase) GO:00		2	2	2	13	13	13	-3.28081	-1.80588	NaN	-3.85809	NaN	NaN	-3.97212	NaN	NaN
1141	Niben101Scf12765g01018.1	sp|Q9CRD2|EMC2_MOUSE ***- ER membrane protein complex subunit 2 IPR011990 (Tetratricopeptide-like helical domain) GO:0005515 (protein binding);sp|Q9CRD2|EMC2_MOUSE ***- ER membrane protein complex subunit 2 IPR011990 (Tetratricopeptide-like helical domain)		4	4	4	NaN	NaN	NaN	-1.67868	-2.11399	-1.9694	-1.5064	-1.45824	-1.65142	-2.06634	NaN	-0.759539
1142	Niben101Scf01535g01003.1	sp|Q9FM65|FLA1_ARATH *-*- Fasciclin-like arabinogalactan protein 1 IPR000782 (FAS1 domain);sp|Q9FM65|FLA1_ARATH *-*- Fasciclin-like arabinogalactan protein 1 IPR000782 (FAS1 domain)		4	4	4	17	17	17	-0.603752	-1.47704	-1.0465	-0.851366	-0.751045	-0.276951	-0.549648	-1.22915	-0.698372
1144	Niben101Scf03755g03007.1	sp|Q9SQ76|HXK2_SOLTU **** Hexokinase-2 IPR001312 (Hexokinase) GO:0004396 (hexokinase activity), GO:0005524 (ATP binding), GO:0005975 (carbohydrate metabolic process), GO:0006096 (glycolytic process), GO:0016773 (phosphotransferase activity, alcohol group a		2	2	2	11	11	11	-2.58836	-2.30895	-2.19422	-1.64786	NaN	-2.09798	-2.27373	-2.14785	-1.89404
1145	Niben101Scf01548g00002.1	sp|P27494|CB23_TOBAC ***- Chlorophyll a-b binding protein 36, chloroplastic IPR022796 (Chlorophyll A-B binding protein), IPR023329 (Chlorophyll a/b binding protein domain) GO:0009765 (photosynthesis, light harvesting), GO:0016020 (membrane)		10	6	1	NaN	NaN	NaN	4.86937	5.52084	5.83276	5.32908	5.61751	5.56717	5.02216	4.92429	5.20542
1146	Niben101Scf01550g01003.1	sp|Q94A65|STR14_ARATH ***- Rhodanese-like domain-containing protein 14, chloroplastic IPR001763 (Rhodanese-like domain);sp|Q9SR92|STR10_ARATH ***- Rhodanese-like domain-containing protein 10 IPR001763 (Rhodanese-like domain)		4	4	4	NaN	NaN	NaN	-0.429823	-0.78343	0.521439	0.119587	-0.334391	0.0118141	-1.09554	-1.03713	-1.24588
1147	Niben101Scf01552g05010.1	sp|Q6YW46|EF1G2_ORYSJ **** Elongation factor 1-gamma 2 IPR001662 (Translation elongation factor EF1B, gamma chain, conserved), IPR010987 (Glutathione S-transferase, C-terminal-like), IPR012336 (Thioredoxin-like fold) GO:0003746 (translation elongation fact		17	5	0	NaN	NaN	0	0.55023	0.945064	0.680016	0.626413	0.521839	0.781635	1.16818	0.329647	1.40197
1148	Niben101Scf01552g05013.1	sp|Q6YW46|EF1G2_ORYSJ **** Elongation factor 1-gamma 2 IPR001662 (Translation elongation factor EF1B, gamma chain, conserved), IPR008974 (TRAF-like), IPR010987 (Glutathione S-transferase, C-terminal-like), IPR012336 (Thioredoxin-like fold) GO:0003746 (tran		18	18	6	NaN	NaN	26	3.87384	3.11332	3.41509	3.9733	3.92223	3.75167	3.47589	3.34181	3.63961
1149	Niben101Scf01553g01001.1	sp|Q40412|ABA2_NICPL **** Zeaxanthin epoxidase, chloroplastic IPR008984 (SMAD/FHA domain), IPR017079 (Zeaxanthin epoxidase) GO:0005515 (protein binding), GO:0008152 (metabolic process), GO:0009507 (chloroplast), GO:0009540 (zeaxanthin epoxidase [overall] a		12	12	3	28	28	NaN	-0.0103855	0.889015	0.250937	0.688972	0.602394	0.38246	-0.437149	0.529091	0.228842
1150	Niben101Scf01553g02003.1	sp|Q9C652|RBP1_ARATH *-** RNA-binding protein 1 IPR012677 (Nucleotide-binding alpha-beta plait domain) GO:0000166 (nucleotide binding), GO:0003676 (nucleic acid binding)		3	3	1	NaN	NaN	NaN	-2.35572	-2.2064	-2.11171	-1.26378	-2.06522	-1.67857	-1.9933	-0.705002	-2.24911
1151	Niben101Scf01556g01007.1	sp|P19595|UGPA_SOLTU **** UTP--glucose-1-phosphate uridylyltransferase IPR002618 (UTP--glucose-1-phosphate uridylyltransferase family), IPR029044 (Nucleotide-diphospho-sugar transferases) GO:0003983 (UTP:glucose-1-phosphate uridylyltransferase activity), G		13	5	4	NaN	NaN	NaN	0.849134	0.494398	0.846203	1.29865	1.16459	0.970283	0.926771	1.17408	0.804922
1152	Niben101Scf01556g04007.1	sp|A8GIL6|CBPA_SERP5 --*- Curved DNA-binding protein IPR001623 (DnaJ domain);AT5G64360.3 *-*- Chaperone DnaJ-domain superfamily protein LENGTH=464 IPR001623 (DnaJ domain)		2	2	2	NaN	NaN	NaN	-3.59229	-3.54601	NaN	NaN	NaN	NaN	NaN	NaN	NaN
1154	Niben101Scf01577g01017.1	sp|P21873|ODPA_GEOSE **** Pyruvate dehydrogenase E1 component subunit alpha IPR017597 (Pyruvate dehydrogenase (acetyl-transferring) E1 component, alpha subunit, subgroup y), IPR029061 (Thiamin diphosphate-binding fold) GO:0004739 (pyruvate dehydrogenase (a		11	4	4	NaN	NaN	NaN	-1.1506	-1.47919	-0.54641	-1.05857	-0.109842	-0.922039	-0.123158	0.104286	-0.64308
1156	Niben101Scf01866g00004.1	sp|P16866|H2A4_VOLCA ***- Histone H2A-IV IPR009072 (Histone-fold) GO:0000786 (nucleosome), GO:0003677 (DNA binding), GO:0005634 (nucleus), GO:0046982 (protein heterodimerization activity);sp|P50567|H2A_CHLRE ***- Histone H2A IPR009072 (Histone-fold) GO:000		3	1	1	NaN	NaN	NaN	NaN	NaN	NaN	NaN	3.6149	NaN	NaN	-0.911428	3.11031
1157	Niben101Scf03088g03004.1	sp|Q9Y580|RBM7_HUMAN --** RNA-binding protein 7 IPR012677 (Nucleotide-binding alpha-beta plait domain) GO:0000166 (nucleotide binding), GO:0003676 (nucleic acid binding);sp|Q14498|RBM39_HUMAN --** RNA-binding protein 39 IPR012677 (Nucleotide-binding alpha-		3	3	3	NaN	NaN	NaN	NaN	NaN	NaN	-2.19498	-2.33774	-2.16749	-2.55061	NaN	NaN
1159	Niben101Scf01582g08010.1	AT5G17530.3 ***- phosphoglucosamine mutase family protein LENGTH=614 IPR005841 (Alpha-D-phosphohexomutase superfamily) GO:0005975 (carbohydrate metabolic process), GO:0016868 (intramolecular transferase activity, phosphotransferases)		7	7	7	NaN	NaN	NaN	0.30744	-0.654043	0.287174	0.522144	0.771606	0.599588	0.926249	1.15139	0.0914726
1160	Niben101Scf01582g08011.1	AT5G17530.3 *-*- phosphoglucosamine mutase family protein LENGTH=614 IPR016055 (Alpha-D-phosphohexomutase, alpha/beta/alpha I/II/III) GO:0005975 (carbohydrate metabolic process), GO:0016868 (intramolecular transferase activity, phosphotransferases)		4	4	4	NaN	NaN	NaN	-1.09862	-1.43974	-1.75484	-1.40164	-1.2082	-1.23406	-1.46748	-1.59152	-1.83903
1161	Niben101Scf10448g01003.1	AT4G18030.1 ***- S-adenosyl-L-methionine-dependent methyltransferases superfamily protein LENGTH=621 IPR004159 (Putative S-adenosyl-L-methionine-dependent methyltransferase), IPR029063 (S-adenosyl-L-methionine-dependent methyltransferase) GO:0008168 (methy		6	6	5	NaN	NaN	NaN	-1.76662	-0.884535	-1.73072	-1.44382	-1.28846	-1.63778	-1.98766	-1.68751	-0.924263
1164	Niben101Scf01587g02020.1	sp|A6QSQ0|FAL1_AJECN **** ATP-dependent RNA helicase FAL1 IPR001650 (Helicase, C-terminal), IPR014001 (Helicase superfamily 1/2, ATP-binding domain), IPR014014 (RNA helicase, DEAD-box type, Q motif), IPR027417 (P-loop containing nucleoside triphosphate hyd		9	9	9	NaN	NaN	NaN	-0.185234	-0.0630894	-0.547707	-0.16021	-0.18541	-0.248648	-0.451807	-0.261419	-0.0496197
1165	Niben101Scf01594g05015.1	sp|Q98IV4|CH101_RHILO ***- 10 kDa chaperonin 1 IPR020818 (Chaperonin Cpn10) GO:0005737 (cytoplasm), GO:0006457 (protein folding)		7	2	2	NaN	NaN	NaN	-1.41307	-0.270393	-0.195572	-0.233694	-0.960169	-0.390686	-0.114244	-1.33057	0.482716
1166	Niben101Scf01596g09001.1	AT4G14100.1 ***- transferases, transferring glycosyl groups LENGTH=206		2	2	2	NaN	NaN	NaN	NaN	-2.58611	NaN	NaN	-3.0497	-2.62243	NaN	NaN	NaN
1167	Niben101Scf01596g11007.1	sp|Q39817|CALX_SOYBN ***- Calnexin homolog IPR001580 (Calreticulin/calnexin), IPR013320 (Concanavalin A-like lectin/glucanase domain) GO:0005509 (calcium ion binding), GO:0005515 (protein binding), GO:0005783 (endoplasmic reticulum), GO:0006457 (protein fo		11	2	2	NaN	NaN	NaN	NaN	NaN	-3.4726	-5.63715	NaN	-4.86188	-4.27013	-4.42356	-3.96017
1168	Niben101Scf01596g12004.1	sp|Q39817|CALX_SOYBN ***- Calnexin homolog IPR001580 (Calreticulin/calnexin), IPR013320 (Concanavalin A-like lectin/glucanase domain) GO:0005509 (calcium ion binding), GO:0005515 (protein binding), GO:0005783 (endoplasmic reticulum), GO:0006457 (protein fo		9	3	1	NaN	NaN	NaN	NaN	-2.88681	-1.99243	-2.61637	-1.98527	-1.8745	NaN	-2.58629	-2.96609
1170	Niben101Scf01607g01010.1	sp|Q58DW6|RAB25_BOVIN ***- Ras-related protein Rab-25 IPR001806 (Small GTPase superfamily), IPR002041 (Ran GTPase), IPR005225 (Small GTP-binding protein domain), IPR027417 (P-loop containing nucleoside triphosphate hydrolase) GO:0003924 (GTPase activity),		7	7	3	35	35	15	-0.389603	-0.997969	-0.350685	-0.443956	0.110754	0.187485	-0.179689	-0.131708	-0.111473
1171	Niben101Scf01607g05005.1	sp|P74230|RS12_SYNY3 *-** 30S ribosomal protein S12 IPR006032 (Ribosomal protein S12/S23) GO:0003735 (structural constituent of ribosome), GO:0005622 (intracellular), GO:0005840 (ribosome), GO:0006412 (translation), GO:0015935 (small ribosomal subunit)		1	1	1	NaN	NaN	NaN	-0.241886	0.464502	0.0174293	0.650106	-1.3374	NaN	NaN	NaN	-1.53529
1172	Niben101Scf01615g00001.1	sp|B5FP61|BIOB_SALDC **** Biotin synthase IPR002684 (Biotin synthase/Biotin biosynthesis bifunctional protein BioAB), IPR007197 (Radical SAM), IPR013785 (Aldolase-type TIM barrel) GO:0003824 (catalytic activity), GO:0004076 (biotin synthase activity), GO:0		4	4	4	NaN	NaN	NaN	-1.22184	-2.71263	-2.37866	-1.38228	-1.83357	-2.14815	-2.30868	NaN	-1.89273
1173	Niben101Scf01623g02014.1	sp|Q9LUQ6|RL192_ARATH ***- 60S ribosomal protein L19-2 IPR000196 (Ribosomal protein L19/L19e domain), IPR023638 (Ribosomal protein L19/L19e conserved site), IPR027547 (Ribosomal protein L19/L19e) GO:0003735 (structural constituent of ribosome), GO:0005622		6	6	1	NaN	NaN	NaN	1.70391	1.86849	2.3304	1.47803	1.7101	1.75268	1.88791	0.841886	1.75276
1174	Niben101Scf01623g04022.1	sp|Q7M1E7|PGLR2_CHAOB **** Polygalacturonase IPR000743 (Glycoside hydrolase, family 28), IPR011050 (Pectin lyase fold/virulence factor) GO:0004650 (polygalacturonase activity), GO:0005975 (carbohydrate metabolic process)		4	4	1	NaN	NaN	NaN	-1.52366	NaN	-1.83785	NaN	-1.84045	-1.83033	-1.95663	-1.76573	-1.74218
1176	Niben101Scf01623g17008.1	sp|O45379|ARL3_CAEEL *-*- ADP-ribosylation factor-like protein 3 IPR005225 (Small GTP-binding protein domain), IPR006689 (Small GTPase superfamily, ARF/SAR type), IPR025322 (Protein of unknown function DUF4228, plant), IPR027417 (P-loop containing nucleosi		9	9	3	NaN	NaN	NaN	1.78606	1.90975	1.76329	1.87164	1.88049	2.01459	1.7513	1.79171	2.09401
1178	Niben101Scf01625g01009.1	sp|Q2HJI8|RAB8B_BOVIN ***- Ras-related protein Rab-8B IPR001806 (Small GTPase superfamily), IPR002041 (Ran GTPase), IPR005225 (Small GTP-binding protein domain), IPR027417 (P-loop containing nucleoside triphosphate hydrolase) GO:0003924 (GTPase activity),		7	7	7	NaN	NaN	NaN	NaN	-0.704895	-0.571363	-1.27173	-0.0232849	-0.233591	-2.34197	-0.161167	-0.663712
1179	Niben101Scf01628g04009.1	sp|P42791|RL182_ARATH ***- 60S ribosomal protein L18-2 IPR000039 (Ribosomal protein L18e), IPR021131 (Ribosomal protein L18e/L15P) GO:0003735 (structural constituent of ribosome), GO:0005622 (intracellular), GO:0005840 (ribosome), GO:0006412 (translation)		7	7	1	NaN	NaN	NaN	2.52821	1.92003	2.23367	2.67709	2.16151	2.45249	1.66135	2.21141	2.46368
1181	Niben101Scf01633g00031.1	sp|Q6XHI1|THIO2_DROYA *-*- Thioredoxin-2 IPR005746 (Thioredoxin), IPR012336 (Thioredoxin-like fold) GO:0006662 (glycerol ether metabolic process), GO:0015035 (protein disulfide oxidoreductase activity), GO:0045454 (cell redox homeostasis);sp|Q9USR1|TXL1_SC		5	5	5	NaN	NaN	NaN	-2.32159	-0.699535	-0.291204	-1.2297	-0.311211	-0.872749	-1.49632	-1.59639	-0.947912
1182	Niben101Scf01634g07031.1	sp|Q9HDW7|ATC2_SCHPO **** Calcium-transporting ATPase 2 IPR001757 (P-type ATPase), IPR023214 (HAD-like domain), IPR023298 (P-type ATPase, transmembrane domain), IPR024750 (Calcium-transporting P-type ATPase, N-terminal autoinhibitory domain) GO:0000166 (n		3	3	3	NaN	NaN	NaN	NaN	NaN	-1.75148	NaN	-1.91655	-1.92906	NaN	NaN	-1.01067
1184	Niben101Scf01640g03002.1	sp|A4JF05|CLPP_BURVG ***- ATP-dependent Clp protease proteolytic subunit IPR023562 (Clp protease proteolytic subunit /Translocation-enhancing protein TepA), IPR029045 (ClpP/crotonase-like domain) GO:0004252 (serine-type endopeptidase activity), GO:0006508		9	9	4	NaN	NaN	NaN	1.25112	0.795864	1.08753	1.00503	1.00729	1.01768	1.34263	1.03514	0.907694
1187	Niben101Scf01646g00010.1	sp|Q39CV8|APT_BURL3 **** Adenine phosphoribosyltransferase IPR005764 (Adenine phosphoribosyl transferase), IPR029057 (Phosphoribosyltransferase-like) GO:0003999 (adenine phosphoribosyltransferase activity), GO:0005737 (cytoplasm), GO:0006168 (adenine salva		4	2	2	NaN	NaN	NaN	-1.8699	NaN	-0.957657	-1.1002	-0.914253	-1.22055	-0.652731	NaN	-0.653002
1190	Niben101Scf03768g03011.1	ref|WP_023508058.1| **** membrane protease subunit stomatin/prohibitin-like protein [Rickettsia monacensis] emb|CDI29842.1| membrane protease subunit stomatin/prohibitin-like protein [Rickettsia monacensis IrR/Munich] IPR001107 (Band 7 protein) GO:0016020		5	5	5	NaN	NaN	NaN	-1.4198	-1.2008	NaN	-1.63787	-1.4382	-0.807386	-1.7462	-2.46743	-1.94811
1192	Niben101Scf01664g02022.1	AT5G66120.2 **** 3-dehydroquinate synthase, putative LENGTH=442 IPR016037 (3-dehydroquinate synthase AroB) GO:0003856 (3-dehydroquinate synthase activity), GO:0005737 (cytoplasm), GO:0009073 (aromatic amino acid family biosynthetic process)		9	4	4	NaN	NaN	NaN	-1.02338	-1.01988	-0.79067	-0.682253	-0.731163	-0.869587	-0.826117	-0.645962	-1.14603
1196	Niben101Scf01671g02002.1	sp|P0A9P2|DLDH_ECO57 **** Dihydrolipoyl dehydrogenase IPR006258 (Dihydrolipoamide dehydrogenase), IPR013027 (FAD-dependent pyridine nucleotide-disulphide oxidoreductase), IPR016156 (FAD/NAD-linked reductase, dimerisation domain), IPR023753 (Pyridine nucleo		19	1	1	NaN	NaN	NaN	-0.201458	-3.92143	0.385361	-0.326403	0.163284	-0.593243	-1.23439	-2.10468	-1.54049
1197	Niben101Scf01671g06021.1	sp|Q8GYA6|PS13B_ARATH ***- 26S proteasome non-ATPase regulatory subunit 13 homolog B IPR000717 (Proteasome component (PCI) domain) GO:0005515 (protein binding)		10	10	4	NaN	NaN	NaN	-0.262245	-0.956118	-0.872536	-0.379967	-0.282024	-0.223806	-0.61121	-0.237127	-0.168539
1198	Niben101Scf01673g01007.1	sp|Q3M8C8|SYK_ANAVT **** Lysine--tRNA ligase IPR018150 (Aminoacyl-tRNA synthetase, class II (D/K/N)-like) GO:0000166 (nucleotide binding), GO:0003676 (nucleic acid binding), GO:0004812 (aminoacyl-tRNA ligase activity), GO:0004824 (lysine-tRNA ligase activi		24	24	3	NaN	NaN	NaN	2.08992	1.63004	1.73562	1.86231	1.67803	1.622	1.60857	1.99534	1.36895
1199	Niben101Scf01676g00026.1	sp|Q9FJZ9|PER72_ARATH **** Peroxidase 72 IPR010255 (Haem peroxidase) GO:0004601 (peroxidase activity), GO:0006979 (response to oxidative stress), GO:0020037 (heme binding), GO:0055114 (oxidation-reduction process);sp|Q9FJZ9|PER72_ARATH **** Peroxidase 72 I		6	5	5	NaN	NaN	NaN	-2.3502	-3.16702	-2.37545	-2.19474	-1.62615	-0.339312	-1.78683	-2.20502	-1.61944
1200	Niben101Scf01677g06002.1	sp|P27491|CB27_TOBAC ***- Chlorophyll a-b binding protein 7, chloroplastic IPR022796 (Chlorophyll A-B binding protein), IPR023329 (Chlorophyll a/b binding protein domain);sp|P27491|CB27_TOBAC ***- Chlorophyll a-b binding protein 7, chloroplastic IPR022796		11	2	2	NaN	NaN	NaN	1.30847	2.33992	2.11585	2.28638	2.21705	1.96688	1.44074	1.43464	1.81553
1201	Niben101Scf01681g02007.1	AT1G74040.1 **** 2-isopropylmalate synthase 1 LENGTH=631 IPR005671 (2-isopropylmalate synthase, bacterial-type) GO:0003824 (catalytic activity), GO:0003852 (2-isopropylmalate synthase activity), GO:0009098 (leucine biosynthetic process), GO:0019752 (carbox		11	5	5	26	NaN	NaN	-0.309668	-0.354345	-1.294	-0.550747	-0.896795	-1.3703	-1.36383	-0.847553	-1.41497
1202	Niben101Scf01681g09001.1	sp|Q1CZI7|HTPG_MYXXD *-*- Chaperone protein HtpG IPR001404 (Heat shock protein Hsp90 family) GO:0005524 (ATP binding), GO:0006457 (protein folding), GO:0006950 (response to stress), GO:0051082 (unfolded protein binding)		5	1	1	NaN	NaN	NaN	0.148039	-0.393892	0.404564	0.426981	0.668016	1.04553	0.0448475	-1.00291	0.594412
1204	Niben101Scf01681g14014.1	AT2G13560.1 *-** NAD-dependent malic enzyme 1 LENGTH=623 IPR016040 (NAD(P)-binding domain) GO:0004471 (malate dehydrogenase (decarboxylating) (NAD+) activity), GO:0051287 (NAD binding), GO:0055114 (oxidation-reduction process)		1	1	1	NaN	NaN	NaN	-2.13834	-1.79961	-2.16812	-2.54375	-2.36149	-2.37256	-2.4058	-2.72054	-1.6182
1207	Niben101Scf01688g02006.1	sp|Q8L831|NUDT3_ARATH ***- Nudix hydrolase 3		4	4	4	NaN	NaN	NaN	NaN	NaN	-1.31948	NaN	-1.41779	-1.35865	NaN	NaN	-1.7214
1208	Niben101Scf10636g00008.1	sp|Q9SW09|RS101_ARATH ***- 40S ribosomal protein S10-1 IPR005326 (Plectin/S10, N-terminal);sp|Q9SW09|RS101_ARATH *-*- 40S ribosomal protein S10-1 IPR005326 (Plectin/S10, N-terminal)		7	2	2	NaN	NaN	NaN	-0.213129	0.126936	-0.594849	-0.539421	-0.488596	-1.07786	-0.904049	-1.26784	-0.662113
1213	Niben101Scf01693g01003.1	sp|Q42891|LGUL_SOLLC **** Lactoylglutathione lyase IPR004361 (Glyoxalase I), IPR029068 (Glyoxalase/Bleomycin resistance protein/Dihydroxybiphenyl dioxygenase) GO:0004462 (lactoylglutathione lyase activity), GO:0046872 (metal ion binding);sp|Q42891|LGUL_SOL		7	7	7	NaN	NaN	NaN	-0.487766	-1.66793	-1.65518	-1.52781	-1.25821	-2.14121	-0.653122	-0.846191	-1.43277
1214	Niben101Scf01694g02008.1	sp|P0CP79|PPIB_CRYNB **** Peptidyl-prolyl cis-trans isomerase B IPR002130 (Cyclophilin-type peptidyl-prolyl cis-trans isomerase domain), IPR024936 (Cyclophilin-type peptidyl-prolyl cis-trans isomerase), IPR029000 (Cyclophilin-like domain) GO:0000413 (prote		6	5	5	NaN	NaN	NaN	0.0579815	0.904825	0.0348301	-0.0993481	0.163187	0.355461	0.708412	0.862043	0.575865
1215	Niben101Scf01695g06009.1	AT4G02930.1 *-** GTP binding Elongation factor Tu family protein LENGTH=454 IPR000795 (Elongation factor, GTP-binding domain), IPR009000 (Translation protein, beta-barrel domain), IPR009001 (Translation elongation factor EF1A/initiation factor IF2gamma, C-		5	5	1	NaN	NaN	NaN	0.508001	-0.00658035	0.131079	0.281879	0.402712	0.364063	0.402048	-0.300371	0.206957
1218	Niben101Scf01696g06050.1	sp|Q3J7X9|HLDD_NITOC ***- ADP-L-glycero-D-manno-heptose-6-epimerase IPR001509 (NAD-dependent epimerase/dehydratase, N-terminal domain), IPR016040 (NAD(P)-binding domain) GO:0003824 (catalytic activity), GO:0050662 (coenzyme binding);sp|A2Z7B3|GME1_ORYSI **		23	23	10	NaN	NaN	NaN	4.31203	4.28915	4.52141	4.47358	4.70618	4.70453	4.56339	4.56262	4.69068
1219	Niben101Scf01696g06053.1	AT5G28830.1 ***- calcium-binding EF hand family protein LENGTH=324		2	2	2	NaN	NaN	NaN	-2.11433	-1.39003	-2.27221	NaN	-2.39317	-2.65195	-2.20238	-3.03263	-2.99649
1220	Niben101Scf01697g19001.1	sp|Q9LS88|PP250_ARATH *-*- Pentatricopeptide repeat-containing protein IPR002885 (Pentatricopeptide repeat), IPR011990 (Tetratricopeptide-like helical domain) GO:0005515 (protein binding)		17	17	17	NaN	NaN	NaN	1.56174	1.87901	1.29616	1.85976	1.38912	1.28229	1.27875	1.50541	1.73081
1221	Niben101Scf01697g23018.1	sp|Q23919|PGM1_DICDI ***- Phosphoglucomutase-1 IPR005841 (Alpha-D-phosphohexomutase superfamily) GO:0000287 (magnesium ion binding), GO:0005975 (carbohydrate metabolic process), GO:0016868 (intramolecular transferase activity, phosphotransferases)		28	28	16	NaN	NaN	NaN	3.37497	3.27633	3.61688	3.36536	3.52795	3.53648	3.29696	3.41341	3.0136
1223	Niben101Scf01700g01004.1	sp|Q3ANI8|CLPP1_SYNSC *-*- ATP-dependent Clp protease proteolytic subunit 1 IPR023562 (Clp protease proteolytic subunit /Translocation-enhancing protein TepA), IPR029045 (ClpP/crotonase-like domain) GO:0004252 (serine-type endopeptidase activity), GO:00065		6	6	6	NaN	NaN	NaN	1.05579	1.05497	0.960091	1.11688	0.929186	0.742779	1.20857	0.923971	0.790001
1224	Niben101Scf01701g00013.1	sp|P25792|CYSP_SCHMA **** Cathepsin B-like cysteine proteinase IPR013128 (Peptidase C1A), IPR025661 (Cysteine peptidase, asparagine active site) GO:0006508 (proteolysis), GO:0008234 (cysteine-type peptidase activity)		1	1	1	NaN	NaN	NaN	-1.54033	-1.80621	-1.79272	-1.92208	-1.35199	-0.719107	NaN	NaN	NaN
1225	Niben101Scf01701g07006.1	AT1G75460.1 **** ATP-dependent protease La (LON) domain protein LENGTH=278 IPR003111 (Peptidase S16, lon N-terminal), IPR015947 (PUA-like domain) GO:0004176 (ATP-dependent peptidase activity), GO:0006508 (proteolysis)		3	3	3	NaN	NaN	NaN	-0.549822	-0.516039	-0.92482	-0.558664	-0.521238	-0.723314	-0.881002	-0.819702	-0.539423
1226	Niben101Scf01701g07009.1	AT1G19730.1 ***- Thioredoxin superfamily protein LENGTH=119 IPR005746 (Thioredoxin), IPR012336 (Thioredoxin-like fold) GO:0006662 (glycerol ether metabolic process), GO:0015035 (protein disulfide oxidoreductase activity), GO:0045454 (cell redox homeostasis		7	7	3	NaN	NaN	NaN	2.77877	2.61882	2.20012	2.28278	2.20974	2.33948	2.46982	2.39717	2.43135
1228	Niben101Scf01710g01013.1	AT2G42590.3 ***- general regulatory factor 9 LENGTH=276 IPR000308 (14-3-3 protein), IPR023409 (14-3-3 protein, conserved site), IPR023410 (14-3-3 domain) GO:0019904 (protein domain specific binding);AT1G26480.1 ***- general regulatory factor 12 LENGTH=268		11	9	5	NaN	NaN	NaN	1.89233	2.07024	2.29933	2.04545	2.18826	2.22115	2.15791	2.35	1.84496
1230	Niben101Scf01711g00010.1	sp|Q975I1|RL3_SULTO ***- 50S ribosomal protein L3 IPR000597 (Ribosomal protein L3), IPR009000 (Translation protein, beta-barrel domain) GO:0003735 (structural constituent of ribosome), GO:0005622 (intracellular), GO:0005840 (ribosome), GO:0006412 (translat		15	2	2	NaN	NaN	NaN	-2.32207	-2.69065	-2.44774	-2.75126	-2.56042	-2.52769	-2.50908	-2.62386	-2.798
1231	Niben101Scf01716g00024.1	sp|Q9LMM0|GPAT4_ARATH ***- Glycerol-3-phosphate 2-O-acyltransferase 4 IPR002123 (Phospholipid/glycerol acyltransferase) GO:0008152 (metabolic process), GO:0016746 (transferase activity, transferring acyl groups);sp|Q9LMM0|GPAT4_ARATH ***- Glycerol-3-phosph		8	8	8	NaN	NaN	NaN	-1.3693	-0.714561	0.0148754	-0.863468	-0.00661087	-0.177834	-1.42044	-1.20919	0.387886
1233	Niben101Scf01718g01001.1	sp|A4W577|GHRB_ENT38 **** Glyoxylate/hydroxypyruvate reductase B IPR006139 (D-isomer specific 2-hydroxyacid dehydrogenase, catalytic domain), IPR016040 (NAD(P)-binding domain), IPR029752 (D-isomer specific 2-hydroxyacid dehydrogenase, NAD-binding domain co		25	25	4	NaN	NaN	NaN	4.83613	5.1672	5.28719	5.077	5.0604	4.92304	4.94769	4.91048	4.79432
1234	Niben101Scf01718g01010.1	AT2G37180.1 ***- Aquaporin-like superfamily protein LENGTH=285 IPR000425 (Major intrinsic protein), IPR023271 (Aquaporin-like) GO:0005215 (transporter activity), GO:0006810 (transport), GO:0016020 (membrane)		5	5	5	NaN	NaN	NaN	-0.27268	0.358931	0.885698	0.170111	0.661779	0.906448	-0.379667	-0.250166	0.132578
1235	Niben101Scf01718g02010.1	sp|Q9LQR8|PSD3B_ARATH **** 26S proteasome non-ATPase regulatory subunit 3 homolog B IPR000717 (Proteasome component (PCI) domain), IPR013143 (PCI/PINT associated module), IPR013586 (26S proteasome regulatory subunit, C-terminal) GO:0000502 (proteasome comp		12	12	12	NaN	NaN	NaN	0.760922	0.840258	0.704281	0.777409	1.0427	0.974079	0.724688	0.862312	0.712992
1236	Niben101Scf01718g05001.1	sp|Q48VL2|VATB_STRPM **** V-type ATP synthase beta chain IPR000793 (ATPase, F1/V1/A1 complex, alpha/beta subunit, C-terminal), IPR022879 (V-type ATP synthase regulatory subunit B/beta), IPR027417 (P-loop containing nucleoside triphosphate hydrolase) GO:000		22	2	2	NaN	NaN	NaN	-1.95086	-2.00851	-2.29249	NaN	-1.9872	-1.96765	-2.19644	-2.015	-1.49783
1237	Niben101Scf01718g06002.1	sp|Q8H0U4|TNPO1_ARATH ***- Transportin-1 IPR016024 (Armadillo-type fold) GO:0005488 (binding), GO:0005515 (protein binding), GO:0006886 (intracellular protein transport), GO:0008536 (Ran GTPase binding)		11	11	2	21	21	NaN	-0.775311	-0.241795	-0.852102	-0.551882	-0.34557	-0.644621	-1.34506	-0.856632	-0.798759
1241	Niben101Scf01727g07006.1	sp|Q9Z4H7|HTRA_LACHE **** Serine protease Do-like HtrA IPR001940 (Peptidase S1C), IPR009003 (Trypsin-like cysteine/serine peptidase domain) GO:0003824 (catalytic activity), GO:0004252 (serine-type endopeptidase activity), GO:0005515 (protein binding), GO:0		6	6	6	NaN	NaN	NaN	-1.5574	-0.0725899	-0.991846	-1.26757	-0.762814	-0.571817	-0.370182	-0.392626	-0.40629
1244	Niben101Scf01729g01002.1	AT4G11960.1 ***- PGR5-like B LENGTH=313;AT4G22890.1 ***- PGR5-LIKE A LENGTH=324		4	3	3	NaN	NaN	NaN	-2.75298	-1.86534	-2.32621	-1.92051	-3.04026	-2.97224	-2.71043	-3.6891	-2.41276
1245	Niben101Scf01731g10002.1	sp|Q9QYU1|PEX19_RAT *-*- Peroxisomal biogenesis factor 19 IPR006708 (Pex19 protein) GO:0005777 (peroxisome)		3	2	2	NaN	NaN	NaN	-3.0667	-2.82503	NaN	NaN	NaN	-3.55705	NaN	NaN	-3.52498
1248	Niben101Scf01739g03002.1	sp|Q39JI8|PUR9_BURL3 **** Bifunctional purine biosynthesis protein PurH IPR002695 (AICARFT/IMPCHase bienzyme), IPR016193 (Cytidine deaminase-like), IPR024051 (AICAR transformylase domain) GO:0003824 (catalytic activity), GO:0003937 (IMP cyclohydrolase acti		5	5	5	NaN	NaN	NaN	-0.434359	0.417168	-0.36087	-0.12826	-0.857235	-0.537867	-0.245232	-1.06107	-0.967709
1251	Niben101Scf01739g05003.1	AT2G35010.1 ***- thioredoxin O1 LENGTH=194 IPR005746 (Thioredoxin), IPR012336 (Thioredoxin-like fold) GO:0006662 (glycerol ether metabolic process), GO:0015035 (protein disulfide oxidoreductase activity), GO:0045454 (cell redox homeostasis)		2	1	1	NaN	NaN	NaN	NaN	NaN	-2.20137	NaN	-1.80631	-2.23312	NaN	NaN	NaN
1252	Niben101Scf01750g13009.1	gb|ADH43621.1| ***- sex-linked protein 9 [Silene latifolia] IPR017498 (Photosystem I PsaO);gb|ADH43621.1| ***- sex-linked protein 9 [Silene latifolia] IPR017498 (Photosystem I PsaO)		2	2	2	NaN	NaN	NaN	NaN	-1.33807	0.370962	-1.18674	-0.609266	NaN	NaN	NaN	NaN
1254	Niben101Scf01756g02004.1	sp|O82352|RTNLE_ARATH ***- Reticulon-like protein B5 IPR003388 (Reticulon);sp|O82352|RTNLE_ARATH ***- Reticulon-like protein B5 IPR003388 (Reticulon)		3	3	2	NaN	NaN	NaN	-2.00659	-2.19074	-1.30147	-2.37431	-1.24665	-1.2143	-2.75178	-2.82672	-1.17975
1255	Niben101Scf01764g02003.1	sp|Q09903|DRS1_SCHPO *-** ATP-dependent RNA helicase drs1 IPR001650 (Helicase, C-terminal), IPR014001 (Helicase superfamily 1/2, ATP-binding domain), IPR014014 (RNA helicase, DEAD-box type, Q motif), IPR025313 (Domain of unknown function DUF4217), IPR02741		2	2	2	NaN	NaN	NaN	-4.53067	-3.40688	NaN	-4.17978	-3.651	NaN	NaN	-3.65127	-3.42902
1256	Niben101Scf01765g02012.1	sp|P12424|GLNA_NICPL **** Glutamine synthetase IPR008147 (Glutamine synthetase, beta-Grasp), IPR014746 (Glutamine synthetase/guanido kinase, catalytic domain), IPR027302 (Glutamine synthetase, N-terminal conserved site), IPR027303 (Glutamine synthetase, gl		10	2	2	NaN	NaN	NaN	-2.25521	-2.03268	NaN	NaN	-1.48749	NaN	NaN	-2.50741	-2.42381
1257	Niben101Scf03419g03006.1	gb|ABF98677.1| ***- expressed protein [Oryza sativa Japonica Group] IPR021414 (Protein of unknown function DUF3054);ref|WP_032378363.1| *-*- membrane protein [Rhodococcus fascians] IPR021414 (Protein of unknown function DUF3054)		2	2	2	NaN	NaN	NaN	-2.69634	-2.56535	-2.96625	-2.13711	-2.33582	-2.44524	-3.07549	-2.22224	-2.38825
1259	Niben101Scf01777g03022.1	sp|P30925|EF2_SULSO ***- Elongation factor 2 IPR000640 (Translation elongation factor EFG, V domain), IPR000795 (Elongation factor, GTP-binding domain), IPR005225 (Small GTP-binding protein domain), IPR009000 (Translation protein, beta-barrel domain), IPR0		41	41	1	NaN	NaN	NaN	5.83247	5.74732	5.82908	5.91299	5.84398	5.80175	5.61592	5.29393	5.83107
1261	Niben101Scf01779g01002.1	sp|Q9YA64|SYY_AERPE *-** Tyrosine--tRNA ligase IPR002305 (Aminoacyl-tRNA synthetase, class Ic) GO:0000166 (nucleotide binding), GO:0004812 (aminoacyl-tRNA ligase activity), GO:0004830 (tryptophan-tRNA ligase activity), GO:0005524 (ATP binding), GO:0005737		13	13	13	NaN	NaN	NaN	0.171722	0.405115	-0.694761	0.158049	-1.03965	-0.450886	-0.842262	0.756657	0.307754
1263	Niben101Scf01779g04011.1	emb|CDY46149.1| ***- BnaA04g14370D [Brassica napus]		5	5	2	NaN	NaN	NaN	-2.27634	-2.20478	-0.732819	-2.57041	-1.73937	-1.65963	-2.59763	-2.51451	-1.85209
1265	Niben101Scf01781g01002.1	AT2G28790.1 ***- Pathogenesis-related thaumatin superfamily protein LENGTH=249 IPR001938 (Thaumatin);AT2G28790.1 ***- Pathogenesis-related thaumatin superfamily protein LENGTH=249 IPR001938 (Thaumatin)		3	3	3	NaN	NaN	NaN	-1.53552	-1.44088	-1.58622	-1.66093	-0.753281	-0.518764	-1.59072	-1.41134	-1.65681
1266	Niben101Scf05290g01011.1	sp|Q3ZC10|SMD1_BOVIN ***- Small nuclear ribonucleoprotein Sm D1 IPR010920 (Like-Sm (LSM) domain), IPR027141 (U6 snRNA-associated Sm-like protein LSm4/Small nuclear ribonucleoprotein Sm D1/D3);sp|Q3ZC10|SMD1_BOVIN ***- Small nuclear ribonucleoprotein Sm D1		2	2	2	NaN	NaN	NaN	-0.884857	-0.463612	-0.816482	-0.801834	-0.989618	-0.80967	-1.00459	-0.83478	-0.524143
1269	Niben101Scf01785g06008.1	sp|Q54YS0|Y8111_DICDI *-** DNA-binding protein DDB_G0278111 IPR002836 (PDCD5-related protein) GO:0003677 (DNA binding)		3	3	3	NaN	NaN	NaN	-2.32291	-2.57228	-2.62582	NaN	-2.62723	-2.50608	-1.28733	-2.23747	-2.33103
1271	Niben101Scf01785g10010.1	sp|P27493|CB22_TOBAC *-*- Chlorophyll a-b binding protein 21, chloroplastic IPR022796 (Chlorophyll A-B binding protein), IPR023329 (Chlorophyll a/b binding protein domain) GO:0009765 (photosynthesis, light harvesting), GO:0016020 (membrane)		12	12	1	NaN	NaN	NaN	6.6094	7.12947	7.32671	7.22844	7.29803	7.29386	6.35084	6.56383	6.83333
1274	Niben101Scf32212g00014.1	sp|Q29068|TCPG_PIG *-*- T-complex protein 1 subunit gamma IPR002423 (Chaperonin Cpn60/TCP-1), IPR027409 (GroEL-like apical domain), IPR027410 (TCP-1-like chaperonin intermediate domain), IPR027413 (GroEL-like equatorial domain) GO:0005524 (ATP binding), GO		20	20	20	NaN	NaN	NaN	2.27711	2.02175	2.17867	2.52709	2.77697	2.66151	2.69301	2.54251	2.7839
1276	Niben101Scf01795g04026.1	sp|Q146Y5|GATA_BURXL --*- Glutamyl-tRNA(Gln) amidotransferase subunit A;sp|Q146Y5|GATA_BURXL --*- Glutamyl-tRNA(Gln) amidotransferase subunit A;sp|Q9SR19|RAF2_ARATH ***- Rubisco accumulation factor 2, chloroplastic		18	18	18	NaN	NaN	NaN	3.58137	3.70265	3.51215	3.86898	3.71864	3.66142	3.92594	4.02287	3.75597
1279	Niben101Scf01797g01001.1	sp|P11480|TBAE_PHYPO ***- Tubulin alpha-2B chain IPR000217 (Tubulin), IPR023123 (Tubulin, C-terminal) GO:0003924 (GTPase activity), GO:0005200 (structural constituent of cytoskeleton), GO:0005525 (GTP binding), GO:0005874 (microtubule), GO:0006184 (GTP cat		21	21	2	NaN	NaN	NaN	4.84125	4.5246	5.31907	5.4818	5.45406	5.45984	4.63732	4.70975	5.22052
1280	Niben101Scf01797g01008.1	sp|P49211|RL321_ARATH ***- 60S ribosomal protein L32-1 IPR001515 (Ribosomal protein L32e) GO:0003735 (structural constituent of ribosome), GO:0005622 (intracellular), GO:0005840 (ribosome), GO:0006412 (translation);sp|P49211|RL321_ARATH ***- 60S ribosomal		4	2	1	NaN	NaN	NaN	NaN	-1.71334	NaN	NaN	-1.83058	NaN	-1.84159	NaN	-0.637301
1281	Niben101Scf01797g03034.1	sp|Q9SUI5|PSAK_ARATH **** Photosystem I reaction center subunit psaK, chloroplastic IPR000549 (Photosystem I PsaG/PsaK protein), IPR023618 (Photosystem I PsaG/PsaK domain) GO:0009522 (photosystem I), GO:0015979 (photosynthesis), GO:0016020 (membrane), GO:0		4	4	2	NaN	NaN	NaN	0.327402	1.53439	1.05387	1.73986	0.345623	-0.0825558	0.341291	0.304936	0.58304
1282	Niben101Scf01798g02004.1	sp|Q5R8F7|PABP1_PONAB *-** Polyadenylate-binding protein 1 IPR012677 (Nucleotide-binding alpha-beta plait domain) GO:0000166 (nucleotide binding), GO:0003676 (nucleic acid binding)		10	1	1	39	NaN	NaN	1.00764	NaN	-1.91019	-1.51958	-1.50346	NaN	NaN	NaN	NaN
1283	Niben101Scf01798g05009.1	sp|O65570|VILI4_ARATH ***- Villin-4 IPR003128 (Villin headpiece), IPR007122 (Villin/Gelsolin), IPR029006 (ADF-H/Gelsolin-like domain) GO:0003779 (actin binding), GO:0007010 (cytoskeleton organization), GO:0051015 (actin filament binding), GO:0051017 (actin		8	8	4	NaN	NaN	NaN	-1.12644	NaN	-1.18691	-1.1895	-1.2287	NaN	NaN	NaN	NaN
1284	Niben101Scf01799g02002.1	AT5G16710.1 ***- dehydroascorbate reductase 1 LENGTH=258 IPR010987 (Glutathione S-transferase, C-terminal-like), IPR012336 (Thioredoxin-like fold) GO:0005515 (protein binding)		8	4	4	NaN	NaN	NaN	-1.00703	-1.98076	-1.71254	-1.6231	-1.46159	-1.58776	-1.74553	-1.70031	-1.84591
1285	Niben101Scf01802g02003.1	sp|Q9VQX4|PNCB_DROME **** Nicotinate phosphoribosyltransferase IPR002638 (Quinolinate phosphoribosyl transferase, C-terminal), IPR007229 (Nicotinate phosphoribosyltransferase family) GO:0004514 (nicotinate-nucleotide diphosphorylase (carboxylating) activit		6	6	1	NaN	NaN	NaN	-1.46535	-0.716904	-1.01101	-1.23503	-0.597944	-1.00559	-1.2648	-1.33193	-0.527048
1286	Niben101Scf01808g00003.1	AT5G47860.1 ***- Protein of unknown function (DUF1350) LENGTH=431 IPR010765 (Protein of unknown function DUF1350), IPR029058 (Alpha/Beta hydrolase fold)		2	2	2	NaN	NaN	NaN	NaN	-1.68918	-1.59529	NaN	-1.75648	-1.8382	-3.34172	-2.29767	-2.05979
1289	Niben101Scf01812g02025.1	sp|A1KTL3|METE_NEIMF **** 5-methyltetrahydropteroyltriglutamate--homocysteine methyltransferase IPR006276 (Cobalamin-independent methionine synthase) GO:0003871 (5-methyltetrahydropteroyltriglutamate-homocysteine S-methyltransferase activity), GO:0008270 (		35	13	2	NaN	NaN	NaN	4.71483	4.8597	4.44199	4.72841	4.81308	4.62366	4.10169	4.07082	4.95731
1290	Niben101Scf01816g00009.1	sp|B1LVH1|ATPA_METRJ **** ATP synthase subunit alpha IPR005294 (ATPase, F1 complex, alpha subunit), IPR027417 (P-loop containing nucleoside triphosphate hydrolase) GO:0005524 (ATP binding), GO:0015986 (ATP synthesis coupled proton transport), GO:0015991 (A		10	8	0	36	NaN	0	2.84727	2.87239	2.89051	2.89326	3.08464	3.19609	2.67482	2.70389	2.8915
1291	Niben101Scf01817g02001.1	sp|Q9SWE7|VATE_CITLI **** V-type proton ATPase subunit E IPR002842 (ATPase, V1/A1 complex, subunit E) GO:0015991 (ATP hydrolysis coupled proton transport), GO:0033178 (proton-transporting two-sector ATPase complex, catalytic domain), GO:0046961 (proton-tra		12	12	0	NaN	NaN	0	2.40066	2.52508	2.38238	2.09712	2.04172	2.27203	2.21131	1.52921	1.66105
1292	Niben101Scf01818g02002.1	sp|B7JWT6|RL10_CYAP8 ***- 50S ribosomal protein L10 IPR001790 (Ribosomal protein L10/acidic P0) GO:0005622 (intracellular), GO:0042254 (ribosome biogenesis)		9	9	1	NaN	NaN	NaN	2.46103	1.87609	2.60073	2.75021	2.36755	2.48378	2.33382	2.61577	2.21928
1294	Niben101Scf01818g05006.1	sp|Q9CZD3|SYG_MOUSE **** Glycine--tRNA ligase IPR009068 (S15/NS1, RNA-binding), IPR027031 (Glycyl-tRNA synthetase/DNA polymerase subunit gamma-2) GO:0000166 (nucleotide binding), GO:0004812 (aminoacyl-tRNA ligase activity), GO:0004820 (glycine-tRNA ligase		23	23	1	38	38	NaN	2.26257	2.67071	2.32301	2.38452	2.47584	2.43793	2.16036	2.12437	2.41801
1296	Niben101Scf01818g07004.1	sp|Q9M2F1|RS272_ARATH ***- 40S ribosomal protein S27-2 IPR000592 (Ribosomal protein S27e), IPR011332 (Zinc-binding ribosomal protein) GO:0003735 (structural constituent of ribosome), GO:0005622 (intracellular), GO:0005840 (ribosome), GO:0006412 (translatio		4	4	1	NaN	NaN	NaN	0.788706	0.775398	0.838585	0.546398	0.652603	0.557253	0.838539	-0.114346	0.656321
1299	Niben101Scf01854g00028.1	gb|ACG38839.1| ***- snRK1-interacting protein 1 [Zea mays];gb|ACG38839.1| ***- snRK1-interacting protein 1 [Zea mays]		3	3	3	19	19	19	-2.64536	-1.88522	-1.78881	-1.01925	-1.54634	-1.57764	-2.25402	-2.4623	-1.84927
1300	Niben101Scf01820g00025.1	sp|Q8GTL5|METK_CARPA **** S-adenosylmethionine synthase IPR002133 (S-adenosylmethionine synthetase) GO:0004478 (methionine adenosyltransferase activity), GO:0005524 (ATP binding), GO:0006556 (S-adenosylmethionine biosynthetic process)		18	2	2	NaN	NaN	NaN	-0.196773	-0.154713	0.00207138	-0.365109	0.0906391	0.0421963	0.345743	-1.24677	0.558018
1301	Niben101Scf01822g09001.1	AT2G35500.1 *-*- shikimate kinase like 2 LENGTH=387 IPR000623 (Shikimate kinase/Threonine synthase-like 1), IPR008978 (HSP20-like chaperone), IPR027417 (P-loop containing nucleoside triphosphate hydrolase)		8	8	1	NaN	NaN	NaN	-1.36428	-1.09425	-2.22758	-0.752422	-1.72596	-2.05226	-0.73904	-0.400791	0.110899
1302	Niben101Scf01822g13004.1	sp|Q39639|PLSB_CUCSA **** Glycerol-3-phosphate acyltransferase, chloroplastic IPR016222 (Glycerol-3-phosphate O-acyltransferase, chloroplast) GO:0004366 (glycerol-3-phosphate O-acyltransferase activity), GO:0006650 (glycerophospholipid metabolic process),		14	14	6	NaN	NaN	NaN	0.695396	0.635448	0.915882	1.13637	0.837683	0.570925	1.26598	1.39164	0.948133
1303	Niben101Scf01822g16001.1	emb|CCA15163.1| *-*- conserved hypothetical protein [Albugo laibachii Nc14] IPR016040 (NAD(P)-binding domain);emb|CCA15163.1| *-*- conserved hypothetical protein [Albugo laibachii Nc14] IPR016040 (NAD(P)-binding domain)		9	9	9	NaN	NaN	NaN	1.34257	1.95643	1.60241	1.38985	1.47934	1.53886	1.08993	1.01112	1.10131
1304	Niben101Scf01824g00002.1	sp|Q25AG5|ERG3_ORYSI ***- Elicitor-responsive protein 3 IPR000008 (C2 domain) GO:0005515 (protein binding);sp|Q25AG5|ERG3_ORYSI ***- Elicitor-responsive protein 3 IPR000008 (C2 domain) GO:0005515 (protein binding)		3	3	3	NaN	NaN	NaN	-2.47026	-3.13843	-2.4185	-1.24404	-1.06772	-1.00341	-2.66958	-2.49855	-2.57925
1305	Niben101Scf02853g02003.1	sp|Q94K71|GPPL2_ARATH **** Haloacid dehalogenase-like hydrolase domain-containing protein IPR006439 (HAD hydrolase, subfamily IA), IPR023214 (HAD-like domain) GO:0008152 (metabolic process), GO:0016787 (hydrolase activity);sp|Q94K71|GPPL2_ARATH **** Haloac		13	13	13	NaN	NaN	NaN	2.79637	3.37957	3.42924	3.41046	3.31975	3.2604	2.92808	2.93199	2.54775
1306	Niben101Scf01833g00003.1	sp|Q5RCG9|PFD3_PONAB **** Prefoldin subunit 3 IPR009053 (Prefoldin) GO:0006457 (protein folding), GO:0016272 (prefoldin complex);sp|Q5RCG9|PFD3_PONAB *-** Prefoldin subunit 3 IPR009053 (Prefoldin) GO:0006457 (protein folding), GO:0016272 (prefoldin complex		2	2	1	NaN	NaN	NaN	-1.66811	-1.38282	-1.81232	NaN	-1.24382	-1.82617	-1.00409	-0.88616	-0.20001
1308	Niben101Scf01834g04004.1	sp|P35614|ERF1Z_ARATH **** Eukaryotic peptide chain release factor subunit 1-3 IPR004403 (Peptide chain release factor eRF1/aRF1), IPR029064 (50S ribosomal protein L30e-like) GO:0005737 (cytoplasm), GO:0006415 (translational termination), GO:0016149 (trans		4	2	2	11	NaN	NaN	NaN	NaN	-2.20484	NaN	-1.57326	-1.85042	NaN	NaN	-1.95191
1309	Niben101Scf01834g04021.1	AT3G11500.1 ***- Small nuclear ribonucleoprotein family protein LENGTH=79 IPR010920 (Like-Sm (LSM) domain);AT2G23930.1 ***- probable small nuclear ribonucleoprotein G LENGTH=80 IPR010920 (Like-Sm (LSM) domain);AT3G11500.1 ***- Small nuclear ribonucleoprote		2	2	2	NaN	NaN	NaN	-1.19801	-1.28324	-1.14207	-0.504244	-1.08342	-0.786823	-0.493895	-0.150396	-0.69249
1312	Niben101Scf01841g01018.1	sp|Q40554|EIF3A_TOBAC **** Eukaryotic translation initiation factor 3 subunit A IPR000717 (Proteasome component (PCI) domain), IPR027512 (Eukaryotic translation initiation factor 3 subunit A) GO:0005515 (protein binding), GO:0005852 (eukaryotic translation		20	2	2	NaN	NaN	NaN	-2.74739	-2.10955	-2.6355	-2.77995	-2.36763	-2.43332	-3.47043	-3.14833	-2.64395
1313	Niben101Scf01842g06006.1	AT2G36290.1 ***- alpha/beta-Hydrolases superfamily protein LENGTH=364 IPR029058 (Alpha/Beta hydrolase fold);AT2G36290.1 ***- alpha/beta-Hydrolases superfamily protein LENGTH=364 IPR029058 (Alpha/Beta hydrolase fold)		3	3	3	NaN	NaN	NaN	-2.28439	-1.99652	-1.74651	-2.35584	-1.68339	-0.779272	NaN	-2.08475	-0.458439
1316	Niben101Scf01847g02012.1	AT2G21170.1 **** triosephosphate isomerase LENGTH=315 IPR000652 (Triosephosphate isomerase), IPR013785 (Aldolase-type TIM barrel) GO:0003824 (catalytic activity), GO:0004807 (triose-phosphate isomerase activity), GO:0006096 (glycolytic process), GO:0008152		12	2	1	NaN	NaN	NaN	-1.00727	-1.86559	NaN	-2.12378	-1.90504	NaN	-1.56731	-1.92908	-1.80117
1317	Niben101Scf01847g03004.1	sp|P14851|PPIA_CRIGR **** Peptidyl-prolyl cis-trans isomerase A IPR002130 (Cyclophilin-type peptidyl-prolyl cis-trans isomerase domain), IPR024936 (Cyclophilin-type peptidyl-prolyl cis-trans isomerase), IPR029000 (Cyclophilin-like domain) GO:0000413 (prote		8	2	2	NaN	NaN	NaN	2.18887	0.965191	2.94519	2.51089	2.25563	2.47184	2.80454	3.37446	2.65957
1321	Niben101Scf01847g08012.1	sp|O54310|CSP_THEMA *-*- Cold shock-like protein IPR001878 (Zinc finger, CCHC-type), IPR012340 (Nucleic acid-binding, OB-fold) GO:0003676 (nucleic acid binding), GO:0003677 (DNA binding), GO:0006355 (regulation of transcription, DNA-templated), GO:0008270		4	4	3	NaN	NaN	NaN	0.762903	1.18808	0.907162	1.00824	1.32308	1.26259	1.29931	0.618519	1.28933
1322	Niben101Scf02606g04004.1	sp|Q9XI05|PSB3A_ARATH **** Proteasome subunit beta type-3-A IPR001353 (Proteasome, subunit alpha/beta), IPR029055 (Nucleophile aminohydrolases, N-terminal) GO:0004175 (endopeptidase activity), GO:0004298 (threonine-type endopeptidase activity), GO:0005839		6	6	3	NaN	NaN	NaN	-0.975666	-0.505022	-0.453159	-0.552637	-0.622929	-0.272575	-0.265007	-0.792719	0.456593
1324	Niben101Scf01848g05002.1	sp|Q2HFP1|IF4A_CHAGB **** ATP-dependent RNA helicase eIF4A IPR001650 (Helicase, C-terminal), IPR014001 (Helicase superfamily 1/2, ATP-binding domain), IPR014014 (RNA helicase, DEAD-box type, Q motif), IPR027417 (P-loop containing nucleoside triphosphate hy		24	2	1	62	NaN	NaN	1.72825	1.98463	1.6443	1.6887	1.37592	1.54844	1.83373	1.19631	1.0825
1325	Niben101Scf01998g02006.1	AT5G11950.1 ***- Putative lysine decarboxylase family protein LENGTH=216 IPR005269 (Cytokinin riboside 5-monophosphate phosphoribohydrolase LOG);AT5G11950.1 ***- Putative lysine decarboxylase family protein LENGTH=216 IPR005269 (Cytokinin riboside 5-mono		4	4	4	NaN	NaN	NaN	-1.42301	-1.05115	-1.21174	-0.677708	-0.75717	-0.873138	-1.06384	-1.10316	-0.666191
1326	Niben101Scf01849g03012.1	AT1G70320.1 *-** ubiquitin-protein ligase 2 LENGTH=3658 IPR000569 (HECT), IPR003903 (Ubiquitin interacting motif), IPR009060 (UBA-like), IPR010309 (E3 ubiquitin ligase, domain of unknown function DUF908), IPR016024 (Armadillo-type fold), IPR025527 (Domain		2	2	2	NaN	NaN	NaN	-1.52325	-1.37856	-1.15178	-1.52707	-1.46338	-1.51876	-1.64105	NaN	-1.67185
1328	Niben101Scf01852g01023.1	AT2G21170.1 **** triosephosphate isomerase LENGTH=315 IPR000652 (Triosephosphate isomerase), IPR013785 (Aldolase-type TIM barrel) GO:0003824 (catalytic activity), GO:0004807 (triose-phosphate isomerase activity), GO:0006096 (glycolytic process), GO:0008152		12	3	3	NaN	NaN	NaN	-0.607002	-0.393463	NaN	-0.296448	-0.885037	-1.94198	-1.49969	-0.670702	-1.16282
1329	Niben101Scf04327g02015.1	sp|P17742|PPIA_MOUSE **** Peptidyl-prolyl cis-trans isomerase A IPR002130 (Cyclophilin-type peptidyl-prolyl cis-trans isomerase domain), IPR024936 (Cyclophilin-type peptidyl-prolyl cis-trans isomerase), IPR029000 (Cyclophilin-like domain) GO:0000413 (prote		7	4	4	64	NaN	NaN	-0.314796	-0.260591	-0.750669	-0.462387	-0.0463505	0.0743294	-0.264021	-0.153027	0.0400162
1331	Niben101Scf01861g00002.1	sp|P93438|METK2_ORYSJ **** S-adenosylmethionine synthase 2 IPR002133 (S-adenosylmethionine synthetase) GO:0004478 (methionine adenosyltransferase activity), GO:0005524 (ATP binding), GO:0006556 (S-adenosylmethionine biosynthetic process);sp|A2Y053|METK1_OR		18	4	4	NaN	NaN	NaN	-0.279249	-1.30409	-0.0304318	-0.0375309	0.000963211	0.39147	-0.610945	-0.518314	-0.175816
1332	Niben101Scf01862g01016.1	sp|Q14746|COG2_HUMAN **** Conserved oligomeric Golgi complex subunit 2 IPR009316 (COG complex component, COG2), IPR024602 (Conserved oligomeric Golgi complex, subunit 2, N-terminal), IPR024603 (COG complex component, COG2, C-terminal) GO:0007030 (Golgi org		2	2	2	NaN	NaN	NaN	-3.5217	-3.06908	NaN	-3.61423	-3.03328	-3.19746	NaN	NaN	NaN
1334	Niben101Scf01866g03012.1	dbj|BAJ09646.1| **** GTP cyclohydrolase II/3,4-dihydroxy-2-butanone 4-phosphate synthase [Nicotiana benthamiana] IPR000422 (3,4-dihydroxy-2-butanone 4-phosphate synthase, RibB), IPR000926 (GTP cyclohydrolase II, RibA), IPR016299 (Riboflavin biosynthesis pr		4	3	3	NaN	NaN	NaN	-1.57596	-2.1683	-2.00253	-2.74556	-1.92837	-2.24354	-2.45065	-2.0914	-2.24349
1335	Niben101Scf01881g02001.1	AT2G13560.1 **** NAD-dependent malic enzyme 1 LENGTH=623 IPR001891 (Malic oxidoreductase) GO:0004470 (malic enzyme activity), GO:0004471 (malate dehydrogenase (decarboxylating) (NAD+) activity), GO:0006108 (malate metabolic process), GO:0051287 (NAD bindin		10	10	10	NaN	NaN	NaN	-0.39332	-0.448771	-0.523348	-0.0710049	-0.0996742	-0.274921	-0.507519	-0.5707	-0.571342
1338	Niben101Scf01892g02015.1	sp|A0R5C5|GALE_MYCS2 **** UDP-glucose 4-epimerase IPR001509 (NAD-dependent epimerase/dehydratase, N-terminal domain), IPR005888 (dTDP-glucose 4,6-dehydratase), IPR029903 (RmlD-like substrate binding domain) GO:0003824 (catalytic activity), GO:0008460 (dTDP		16	8	1	NaN	NaN	NaN	-0.857672	-0.722059	-0.789415	-0.985872	-0.656788	-0.997183	-0.800108	-1.27953	-0.484179
1339	Niben101Scf01894g02004.1	sp|Q9FLG1|BXL4_ARATH ***- Beta-D-xylosidase 4 IPR002772 (Glycoside hydrolase family 3 C-terminal domain), IPR017853 (Glycoside hydrolase superfamily), IPR026891 (Fibronectin type III-like domain), IPR026892 (Glycoside hydrolase family 3) GO:0004553 (hydrol		15	15	5	NaN	NaN	NaN	1.43898	0.891914	1.89167	1.29181	1.50219	1.67243	1.27134	0.993195	1.37577
1340	Niben101Scf01899g07007.1	AT1G80560.1 **** isopropylmalate dehydrogenase 2 LENGTH=405 IPR001804 (Isocitrate and isopropylmalate dehydrogenases family), IPR024084 (Isopropylmalate dehydrogenase-like domain) GO:0000287 (magnesium ion binding), GO:0003862 (3-isopropylmalate dehydrogen		10	3	3	NaN	NaN	NaN	0.150269	NaN	-1.45172	-1.36564	-0.856939	-1.27582	-2.23059	NaN	NaN
1341	Niben101Scf01905g00009.1	AT5G35170.1 **** adenylate kinase family protein LENGTH=588 IPR000850 (Adenylate kinase/UMP-CMP kinase), IPR018962 (Domain of unknown function DUF1995), IPR027417 (P-loop containing nucleoside triphosphate hydrolase) GO:0004017 (adenylate kinase activity),		10	10	7	NaN	NaN	NaN	-1.00592	-0.343128	-0.473513	-0.346987	-0.534796	-0.653338	-0.993397	-0.451378	-1.16797
1343	Niben101Scf01907g00003.1	sp|Q9FKK7|XYLA_ARATH **** Xylose isomerase IPR001998 (Xylose isomerase) GO:0005975 (carbohydrate metabolic process), GO:0009045 (xylose isomerase activity);sp|Q9FKK7|XYLA_ARATH **** Xylose isomerase IPR001998 (Xylose isomerase) GO:0005975 (carbohydrate met		12	12	12	NaN	NaN	NaN	0.208033	0.305523	-0.411472	0.150332	0.388189	0.206577	0.0921287	0.0773449	-0.0419903
1345	Niben101Scf01911g15015.1	sp|P48601|PRS4_DROME *-*- 26S protease regulatory subunit 4 IPR003959 (ATPase, AAA-type, core), IPR005938 (AAA ATPase, CDC48 family), IPR009010 (Aspartate decarboxylase-like domain), IPR027417 (P-loop containing nucleoside triphosphate hydrolase), IPR02906		37	37	5	NaN	NaN	NaN	4.03064	4.02497	3.99368	4.02705	4.09374	4.05886	3.94187	3.77055	3.9843
1347	Niben101Scf01912g01003.1	sp|Q1MPU3|RL7_LAWIP ***- 50S ribosomal protein L7/L12 IPR000206 (Ribosomal protein L7/L12) GO:0003735 (structural constituent of ribosome), GO:0005622 (intracellular), GO:0005840 (ribosome), GO:0006412 (translation)		6	1	1	NaN	NaN	NaN	-0.704033	0.252729	-0.957916	-0.543137	-1.41324	-1.20765	-0.510315	-1.3546	-0.794859
1348	Niben101Scf06829g03014.1	sp|Q5RAY0|PFD5_PONAB **** Prefoldin subunit 5 IPR009053 (Prefoldin) GO:0006457 (protein folding), GO:0016272 (prefoldin complex), GO:0051082 (unfolded protein binding);sp|Q5RAY0|PFD5_PONAB **** Prefoldin subunit 5 IPR009053 (Prefoldin) GO:0006457 (protein		3	3	3	NaN	NaN	NaN	-1.97152	-1.7141	-1.94621	-1.68495	-1.909	-2.02516	-1.5129	-1.58191	-1.27208
1349	Niben101Scf01917g08001.1	AT1G50320.1 ***- thioredoxin X LENGTH=182 IPR005746 (Thioredoxin), IPR012336 (Thioredoxin-like fold) GO:0006662 (glycerol ether metabolic process), GO:0015035 (protein disulfide oxidoreductase activity), GO:0045454 (cell redox homeostasis)		4	4	1	NaN	NaN	NaN	0.0775223	0.981256	0.164858	0.428572	0.626656	0.697743	0.273405	0.441021	0.655697
1356	Niben101Scf01927g05004.1	sp|A4GFC2|PROCF_OLEEU ***- Profilin-4 IPR005455 (Profilin), IPR027310 (Profilin conserved site) GO:0003779 (actin binding);sp|A4GFC2|PROCF_OLEEU ***- Profilin-4 IPR005455 (Profilin), IPR027310 (Profilin conserved site) GO:0003779 (actin binding)		5	5	4	NaN	NaN	NaN	1.33555	1.90008	1.73417	1.55694	1.40261	1.53419	1.66818	0.627855	1.38246
1357	Niben101Scf01927g05020.1	sp|A1SQW6|SYR_PSYIN **** Arginine--tRNA ligase IPR001278 (Arginine-tRNA ligase) GO:0000166 (nucleotide binding), GO:0004812 (aminoacyl-tRNA ligase activity), GO:0004814 (arginine-tRNA ligase activity), GO:0005524 (ATP binding), GO:0005737 (cytoplasm), GO:0		24	24	4	NaN	NaN	NaN	1.63609	1.73414	1.62534	1.77826	1.86235	1.59646	1.27114	1.54946	1.48452
1358	Niben101Scf01934g02004.1	sp|Q01413|E13B_SOLLC ***- Glucan endo-1,3-beta-glucosidase B IPR000490 (Glycoside hydrolase, family 17), IPR017853 (Glycoside hydrolase superfamily) GO:0004553 (hydrolase activity, hydrolyzing O-glycosyl compounds), GO:0005975 (carbohydrate metabolic proce		4	4	4	NaN	NaN	NaN	-2.30524	-1.36647	-1.91363	-2.45685	-0.997711	-0.41176	-3.65034	-4.00414	-3.14612
1360	Niben101Scf03905g02008.1	sp|Q8LGG8|USPAL_ARATH *-** Universal stress protein A-like protein IPR006015 (Universal stress protein A) GO:0006950 (response to stress);sp|Q8LGG8|USPAL_ARATH *-** Universal stress protein A-like protein IPR006015 (Universal stress protein A) GO:0006950 (		6	6	6	NaN	NaN	NaN	0.612692	1.38387	-0.118092	0.190594	0.649481	0.66762	0.289717	0.172411	0.371815
1361	Niben101Scf01936g06004.1	sp|Q9XEE2|ANXD2_ARATH ***- Annexin D2 IPR001464 (Annexin) GO:0005509 (calcium ion binding), GO:0005544 (calcium-dependent phospholipid binding);sp|Q9XEE2|ANXD2_ARATH ***- Annexin D2 IPR001464 (Annexin) GO:0005509 (calcium ion binding), GO:0005544 (calcium-		15	15	15	NaN	NaN	NaN	0.452654	-0.0909138	0.370441	0.206528	1.08176	1.7923	0.55349	0.317354	1.35708
1362	Niben101Scf01936g07002.1	AT5G10240.1 **** asparagine synthetase 3 LENGTH=578 IPR006426 (Asparagine synthase, glutamine-hydrolyzing), IPR029055 (Nucleophile aminohydrolases, N-terminal) GO:0004066 (asparagine synthase (glutamine-hydrolyzing) activity), GO:0006529 (asparagine biosyn		13	13	13	28	28	28	0.537929	-0.0235786	0.902279	0.781494	0.859724	0.531008	0.446213	0.36521	0.375551
1363	Niben101Scf01937g02005.1	sp|Q8YWD8|MSRA2_NOSS1 **** Peptide methionine sulfoxide reductase MsrA 2 IPR002569 (Peptide methionine sulphoxide reductase MsrA), IPR028427 (Peptide methionine sulfoxide reductase) GO:0006979 (response to oxidative stress), GO:0008113 (peptide-methionine		7	1	1	37	NaN	NaN	NaN	NaN	NaN	NaN	NaN	NaN	-2.50766	-1.33322	-1.90495
1364	Niben101Scf01938g06005.1	sp|P53795|HINT_CAEEL ***- Histidine triad nucleotide-binding protein 1 IPR001310 (Histidine triad (HIT) protein), IPR011146 (HIT-like domain) GO:0003824 (catalytic activity);AT1G31160.1 *-*- HISTIDINE TRIAD NUCLEOTIDE-BINDING 2 LENGTH=187 IPR001310 (Histid		4	4	4	NaN	NaN	NaN	-0.0163231	-0.126511	0.671043	0.23744	0.077116	0.217003	0.387972	-0.413614	0.320961
1366	Niben101Scf01942g05024.1	gb|AGL09506.1| ***- male gametophyte defective 1, partial [Thottea sp. JN-2013]		7	2	2	NaN	NaN	NaN	-0.528158	-0.778131	-0.142963	-0.00192261	0.173986	0.213682	0.290367	-0.778072	-0.355959
1368	Niben101Scf01945g01009.1	sp|P61992|RS4_PYRAB **** 30S ribosomal protein S4 IPR001912 (Ribosomal protein S4/S9, N-terminal), IPR022801 (Ribosomal protein S4/S9) GO:0003723 (RNA binding), GO:0003735 (structural constituent of ribosome), GO:0005622 (intracellular), GO:0006412 (transl		15	15	0	NaN	NaN	0	3.47639	3.55825	3.57999	3.97915	3.48741	3.72432	3.30057	3.45482	3.25172
1369	Niben101Scf01945g01014.1	sp|P46969|RPE_YEAST **** Ribulose-phosphate 3-epimerase IPR000056 (Ribulose-phosphate 3-epimerase-like), IPR013785 (Aldolase-type TIM barrel) GO:0003824 (catalytic activity), GO:0005975 (carbohydrate metabolic process), GO:0008152 (metabolic process), GO:0		3	3	3	18	18	18	-2.24322	-0.468033	-1.19724	-1.21166	-0.999876	-1.1845	-0.57904	-1.03788	-0.182013
1370	Niben101Scf01948g00002.1	sp|Q9K192|TRPC_NEIMB **** Indole-3-glycerol phosphate synthase IPR013785 (Aldolase-type TIM barrel) GO:0003824 (catalytic activity), GO:0004425 (indole-3-glycerol-phosphate synthase activity), GO:0006568 (tryptophan metabolic process), GO:0008152 (metaboli		15	15	5	NaN	NaN	NaN	1.24718	1.3154	1.46277	1.62942	1.27887	1.11998	1.54195	1.55802	1.69783
1372	Niben101Scf01948g01001.1	gb|ADN32810.1| ***- sieve element occlusion a [Solanum phureja] IPR027942 (Sieve element occlusion, N-terminal), IPR027944 (Sieve element occlusion, C-terminal)		2	2	2	6	6	6	-2.76449	-2.12526	-2.97599	-2.48439	NaN	NaN	NaN	NaN	NaN
1375	Niben101Scf01958g02007.1	Unknown protein		4	4	4	NaN	NaN	NaN	-0.691183	-0.846983	-0.952288	-1.27529	-1.61001	-2.19062	-0.495823	-1.43577	-2.14793
1376	Niben101Scf02911g06011.1	sp|Q9H9S4|CB39L_HUMAN **** Calcium-binding protein 39-like IPR013878 (Mo25-like) GO:0005488 (binding);sp|Q9H9S4|CB39L_HUMAN **** Calcium-binding protein 39-like IPR013878 (Mo25-like) GO:0005488 (binding);sp|Q9H9S4|CB39L_HUMAN **** Calcium-binding protein 3		2	2	2	NaN	NaN	NaN	NaN	NaN	NaN	-2.97238	-2.4151	-2.93293	NaN	NaN	NaN
1377	Niben101Scf01958g03003.1	sp|P34091|RL6_MESCR ***- 60S ribosomal protein L6 IPR000915 (60S ribosomal protein L6E), IPR005568 (Ribosomal protein L6, N-terminal), IPR008991 (Translation protein SH3-like domain) GO:0003735 (structural constituent of ribosome), GO:0005622 (intracellula		11	8	2	NaN	NaN	NaN	0.471098	0.75131	0.651354	0.599688	0.49379	0.443029	0.662689	0.910263	0.419899
1379	Niben101Scf01958g05004.1	sp|Q07346|DCE_PETHY ***- Glutamate decarboxylase IPR002129 (Pyridoxal phosphate-dependent decarboxylase), IPR015424 (Pyridoxal phosphate-dependent transferase) GO:0003824 (catalytic activity), GO:0016831 (carboxy-lyase activity), GO:0019752 (carboxylic aci		3	2	2	NaN	9	9	0.0688286	0.386253	0.368237	0.401844	0.526041	0.45569	0.338953	-0.609552	-0.0141335
1382	Niben101Scf01959g04001.1	AT4G03520.1 *-*- Thioredoxin superfamily protein LENGTH=186 IPR005746 (Thioredoxin), IPR012336 (Thioredoxin-like fold) GO:0006662 (glycerol ether metabolic process), GO:0015035 (protein disulfide oxidoreductase activity), GO:0045454 (cell redox homeostasis		6	5	2	NaN	NaN	NaN	3.36549	3.51445	3.42804	3.72831	3.24444	3.48183	3.61181	3.27364	2.30698
1383	Niben101Scf01962g01006.1	sp|Q948T6|LGUL_ORYSJ **** Lactoylglutathione lyase IPR004361 (Glyoxalase I), IPR029068 (Glyoxalase/Bleomycin resistance protein/Dihydroxybiphenyl dioxygenase) GO:0004462 (lactoylglutathione lyase activity), GO:0046872 (metal ion binding)		9	1	1	NaN	NaN	NaN	-3.20932	-1.24708	-1.60328	-1.38477	-1.82722	-2.04423	-2.10156	-2.55311	-1.54962
1384	Niben101Scf01964g00002.1	sp|Q9PAH1|SUCC_XYLFA ***- Succinyl-CoA ligase [ADP-forming] subunit beta IPR013650 (ATP-grasp fold, succinyl-CoA synthetase-type), IPR016102 (Succinyl-CoA synthetase-like) GO:0005524 (ATP binding);sp|Q8PHL5|SUCC_XANAC ***- Succinyl-CoA ligase [ADP-forming]		8	8	6	NaN	NaN	NaN	-0.335794	-1.73386	-0.390383	-0.433924	-0.260962	-0.362614	1.05683	-0.560184	-0.0684357
1386	Niben101Scf01964g02003.1	sp|O73944|PCP_PYRFU **** Pyrrolidone-carboxylate peptidase IPR016125 (Peptidase C15, pyroglutamyl peptidase I-like) GO:0005829 (cytosol), GO:0006508 (proteolysis), GO:0016920 (pyroglutamyl-peptidase activity);sp|Q7MG84|PCP_VIBVY **** Pyrrolidone-carboxylat		2	2	2	11	11	11	NaN	-2.24963	NaN	-1.47832	-2.06239	-2.02495	-2.38382	-2.51646	NaN
1387	Niben101Scf01964g10002.1	sp|Q96321|IMA1_ARATH ***- Importin subunit alpha-1 IPR002652 (Importin-alpha, importin-beta-binding domain), IPR016024 (Armadillo-type fold), IPR024931 (Importin subunit alpha) GO:0005488 (binding), GO:0005515 (protein binding), GO:0005634 (nucleus), GO:00		5	3	3	NaN	NaN	NaN	-2.30109	-3.38653	NaN	-2.70709	-2.44726	NaN	NaN	-2.50007	-2.89402
1388	Niben101Scf24868g00004.1	sp|P63162|RSMN_HUMAN *-*- Small nuclear ribonucleoprotein-associated protein N IPR010920 (Like-Sm (LSM) domain), IPR017131 (Small ribonucleoprotein associated, SmB/SmN);AT5G44500.1 *-*- Small nuclear ribonucleoprotein family protein LENGTH=254 IPR010920 (L		3	3	3	11	11	11	-2.13043	0.00543404	-0.312551	-0.170795	-0.460958	-0.369711	-0.82114	-0.852482	-1.30623
1389	Niben101Scf01968g01014.1	gb|AIE73986.1| **** Diaminohydroxyphosphoribosylaminopyrimidine deaminase / 5-amino-6-(5-phosphoribosylamino)uracil reductase [Synechocystis sp. PCC 6714] IPR004794 (Riboflavin biosynthesis protein RibD), IPR024072 (Dihydrofolate reductase-like domain) GO:		2	2	2	NaN	NaN	NaN	NaN	NaN	NaN	NaN	NaN	NaN	-3.30782	-3.33853	-3.12319
1390	Niben101Scf01970g01025.1	sp|A8FNQ9|HIS1_CAMJ8 **** ATP phosphoribosyltransferase IPR001348 (ATP phosphoribosyltransferase HisG) GO:0000105 (histidine biosynthetic process), GO:0000287 (magnesium ion binding), GO:0003879 (ATP phosphoribosyltransferase activity), GO:0005737 (cytopla		10	10	10	NaN	NaN	NaN	2.13413	2.1782	1.92561	1.86818	1.73114	1.80955	1.90029	1.37892	1.86671
1392	Niben101Scf01971g01006.1	gb|AIT42208.1| *-** Kunitz-type inhibitor C [Solanum tuberosum] IPR002160 (Proteinase inhibitor I3, Kunitz legume) GO:0004866 (endopeptidase inhibitor activity)		9	9	9	NaN	NaN	NaN	0.94479	-1.12317	-1.52513	-0.817474	-0.759186	3.69764	2.546	2.45438	3.08107
1394	Niben101Scf01977g01002.1	sp|Q9M158|STR4_ARATH ***- Rhodanese-like domain-containing protein 4, chloroplastic IPR001763 (Rhodanese-like domain)		8	8	4	NaN	NaN	NaN	-0.3869	0.17363	1.07112	0.750174	0.416967	0.790564	0.466341	0.460423	0.427233
1395	Niben101Scf01980g10004.1	AT1G22400.1 ***- UDP-Glycosyltransferase superfamily protein LENGTH=489 IPR002213 (UDP-glucuronosyl/UDP-glucosyltransferase) GO:0008152 (metabolic process), GO:0016758 (transferase activity, transferring hexosyl groups);AT1G22400.1 *-*- UDP-Glycosyltransfe		6	6	6	NaN	NaN	NaN	0.520426	-0.00470352	-1.84344	-0.124374	0.248795	-0.40456	0.272312	0.455713	0.652844
1396	Niben101Scf02517g16001.1	AT2G39470.1 ***- PsbP-like protein 2 LENGTH=238 IPR002683 (Photosystem II PsbP, oxygen evolving complex) GO:0005509 (calcium ion binding), GO:0009523 (photosystem II), GO:0009654 (photosystem II oxygen evolving complex), GO:0015979 (photosynthesis), GO:001		4	4	4	NaN	NaN	NaN	-1.31023	-1.61716	-1.65349	-1.5328	-1.01316	NaN	-1.20611	-1.25952	NaN
1398	Niben101Scf04741g04001.1	sp|A5GQT3|MSRB_SYNR3 **** Peptide methionine sulfoxide reductase MsrB IPR011057 (Mss4-like), IPR028427 (Peptide methionine sulfoxide reductase) GO:0006979 (response to oxidative stress), GO:0016671 (oxidoreductase activity, acting on a sulfur group of dono		5	5	5	NaN	NaN	NaN	-0.739311	-0.275646	-0.946421	-0.349253	-0.614939	-0.737478	-0.739082	-0.224405	-1.3309
1399	Niben101Scf01985g02007.1	sp|Q4L530|HTRAL_STAHJ *-** Serine protease HtrA-like IPR001940 (Peptidase S1C), IPR009003 (Trypsin-like cysteine/serine peptidase domain) GO:0003824 (catalytic activity), GO:0004252 (serine-type endopeptidase activity), GO:0005515 (protein binding), GO:000		7	7	4	NaN	NaN	NaN	-4.76837e-05	0.807125	0.28768	0.874529	0.529968	0.487547	0.176506	0.475903	0.302078
1400	Niben101Scf01987g00015.1	sp|P27494|CB23_TOBAC ***- Chlorophyll a-b binding protein 36, chloroplastic IPR022796 (Chlorophyll A-B binding protein), IPR023329 (Chlorophyll a/b binding protein domain) GO:0009765 (photosynthesis, light harvesting), GO:0016020 (membrane)		10	1	1	NaN	NaN	NaN	1.05105	2.15279	1.42411	1.57055	1.31679	1.04101	0.877926	0.588629	1.16828
1401	Niben101Scf01991g05012.1	sp|P26573|RBS8_NICPL ***- Ribulose bisphosphate carboxylase small chain 8B, chloroplastic IPR000894 (Ribulose bisphosphate carboxylase small chain, domain), IPR024680 (Ribulose-1,5-bisphosphate carboxylase small subunit, N-terminal), IPR024681 (Ribulose bi		11	2	1	NaN	21	NaN	1.58946	0.142916	1.12919	-0.360632	0.0306835	-0.0557976	0.463421	0.0611458	-0.0382538
1403	Niben101Scf01991g05015.1	sp|P26573|RBS8_NICPL ***- Ribulose bisphosphate carboxylase small chain 8B, chloroplastic IPR000894 (Ribulose bisphosphate carboxylase small chain, domain), IPR024680 (Ribulose-1,5-bisphosphate carboxylase small subunit, N-terminal), IPR024681 (Ribulose bi		12	5	1	NaN	NaN	NaN	6.47637	6.38502	6.39468	6.56484	6.34889	6.1199	6.17335	5.84618	5.8552
1404	Niben101Scf01998g03010.1	sp|O27131|EF2_METTH ***- Elongation factor 2 IPR000640 (Translation elongation factor EFG, V domain), IPR000795 (Elongation factor, GTP-binding domain), IPR005225 (Small GTP-binding protein domain), IPR009000 (Translation protein, beta-barrel domain), IPR0		39	4	4	NaN	NaN	NaN	0.749683	0.311615	0.796833	0.590792	0.514139	0.646742	0.492306	-0.0554066	1.08238
1407	Niben101Scf01999g06011.1	sp|Q0BW82|DNAK_GRABC ***- Chaperone protein DnaK IPR013126 (Heat shock protein 70 family), IPR029047 (Heat shock protein 70kD, peptide-binding domain), IPR029048 (Heat shock protein 70kD, C-terminal domain) GO:0005524 (ATP binding), GO:0006457 (protein fol		24	23	23	NaN	39	39	2.96842	2.73572	2.73748	2.85979	3.16863	3.01311	3.26178	3.0383	3.35271
1408	Niben101Scf01999g06013.1	sp|A1VNB7|MSRB_POLNA **** Peptide methionine sulfoxide reductase MsrB IPR011057 (Mss4-like), IPR028427 (Peptide methionine sulfoxide reductase) GO:0006979 (response to oxidative stress), GO:0016671 (oxidoreductase activity, acting on a sulfur group of dono		8	8	4	NaN	NaN	NaN	0.297237	0.470837	0.934855	1.17332	0.47588	0.694639	1.11553	0.964703	0.338425
1410	Niben101Scf02002g01027.1	Unknown protein		1	1	1	NaN	NaN	NaN	0.264412	-0.719671	0.446781	-0.228397	0.488199	-0.0627804	0.675488	-0.327446	0.236292
1411	Niben101Scf02004g00031.1	ref|WP_026326981.1| ***- aldo/keto reductase [Proteiniphilum acetatigenes] IPR001395 (Aldo/keto reductase), IPR023210 (NADP-dependent oxidoreductase domain);ref|WP_026326981.1| ***- aldo/keto reductase [Proteiniphilum acetatigenes] IPR001395 (Aldo/keto red		8	8	8	NaN	NaN	NaN	1.40538	1.86195	0.920578	1.51107	1.13467	1.05988	1.03951	1.32634	1.6123
1412	Niben101Scf02004g00032.1	sp|Q9KUT3|MDH_VIBCH **** Malate dehydrogenase IPR001557 (L-lactate/malate dehydrogenase) GO:0003824 (catalytic activity), GO:0005975 (carbohydrate metabolic process), GO:0006108 (malate metabolic process), GO:0016491 (oxidoreductase activity), GO:0016616 (		14	2	2	NaN	NaN	NaN	0.689856	1.55807	1.01221	0.78223	0.802414	0.686796	0.874672	1.08434	1.29972
1417	Niben101Scf02010g01011.1	sp|Q9NQW7|XPP1_HUMAN ***- Xaa-Pro aminopeptidase 1 IPR000994 (Peptidase M24, structural domain), IPR029149 (Creatinase/Aminopeptidase P/Spt16, N-terminal) GO:0016787 (hydrolase activity)		10	10	1	NaN	NaN	NaN	0.169804	0.490412	0.480648	1.08902	0.722515	0.555101	0.333159	0.287996	0.616234
1418	Niben101Scf02010g04024.1	emb|CCA15164.1| *-*- conserved hypothetical protein [Albugo laibachii Nc14] IPR016040 (NAD(P)-binding domain)		3	3	2	NaN	NaN	7	-2.87977	-2.51294	-2.42771	-2.30857	-1.8083	-1.48465	-1.99201	-1.70047	-1.00479
1419	Niben101Scf02011g09010.1	sp|Q46I73|RS6_PROMT --*- 30S ribosomal protein S6 IPR000529 (Ribosomal protein S6), IPR014717 (Translation elongation factor EF1B/ribosomal protein S6) GO:0003735 (structural constituent of ribosome), GO:0005840 (ribosome), GO:0006412 (translation), GO:001		4	4	4	NaN	NaN	NaN	0.618614	0.602665	0.238592	1.43309	0.875065	0.40115	0.159321	1.61238	0.585396
1420	Niben101Scf02011g10012.1	sp|Q9SGW3|PSD8A_ARATH **** 26S proteasome non-ATPase regulatory subunit 8 homolog A IPR005062 (SAC3/GANP/Nin1/mts3/eIF-3 p25) GO:0005838 (proteasome regulatory particle), GO:0006508 (proteolysis);sp|Q9SGW3|PSD8A_ARATH **** 26S proteasome non-ATPase regulat		8	8	6	NaN	NaN	NaN	0.0199356	-0.782627	0.613155	-0.336691	-0.0718956	-0.317306	-0.779079	-0.465538	0.0524025
1423	Niben101Scf02015g06008.1	AT1G64770.3 ***- NDH-dependent cyclic electron flow 1 LENGTH=367 IPR011013 (Galactose mutarotase-like domain) GO:0003824 (catalytic activity), GO:0005975 (carbohydrate metabolic process), GO:0030246 (carbohydrate binding);AT1G64770.3 ***- NDH-dependent cyc		5	5	5	NaN	NaN	NaN	-1.58321	-1.34144	-0.26829	-0.164597	-1.12017	-0.667841	-0.879995	-1.0195	-0.580668
1424	Niben101Scf02016g00005.1	sp|Q8N9V6|ANR53_HUMAN *-*- Ankyrin repeat domain-containing protein 53 IPR020683 (Ankyrin repeat-containing domain) GO:0005515 (protein binding)		13	13	2	NaN	NaN	NaN	3.04311	2.9963	2.98683	2.75412	2.79457	2.68936	2.89782	2.7869	2.77456
1425	Niben101Scf02021g01005.1	ref|WP_026735807.1| ***- 3-beta hydroxysteroid dehydrogenase [Fischerella sp. PCC 9605] IPR001509 (NAD-dependent epimerase/dehydratase, N-terminal domain), IPR016040 (NAD(P)-binding domain) GO:0003824 (catalytic activity), GO:0050662 (coenzyme binding)		23	23	7	NaN	NaN	NaN	4.59874	4.54306	5.06263	4.85313	4.75245	4.72267	5.02216	4.58487	4.52218
1428	Niben101Scf07066g02011.1	sp|P0C8Y9|PSA4B_ORYSI **** Proteasome subunit alpha type-4-2 IPR000426 (Proteasome alpha-subunit, N-terminal domain), IPR001353 (Proteasome, subunit alpha/beta), IPR029055 (Nucleophile aminohydrolases, N-terminal) GO:0004175 (endopeptidase activity), GO:00		9	9	1	57	57	NaN	1.55432	1.63607	1.61686	1.88637	1.88944	2.06358	1.32436	1.70876	2.05665
1429	Niben101Scf11670g01002.1	sp|Q8LCA1|CUT1B_ARATH ***- Protein CURVATURE THYLAKOID 1B, chloroplastic IPR025564 (Cyanobacterial aminoacyl-tRNA synthetase, CAAD domain);sp|Q8LCA1|CUT1B_ARATH ***- Protein CURVATURE THYLAKOID 1B, chloroplastic IPR025564 (Cyanobacterial aminoacyl-tRNA syn		3	3	3	NaN	NaN	NaN	-2.63577	-1.24503	0.414503	-0.927511	-0.595076	-0.868469	0.317753	-0.977734	NaN
1431	Niben101Scf02027g01022.1	sp|Q9BXT4|TDRD1_HUMAN *-*- Tudor domain-containing protein 1 IPR016685 (RNA-induced silencing complex, nuclease component Tudor-SN) GO:0016442 (RISC complex), GO:0031047 (gene silencing by RNA)		27	27	8	NaN	NaN	NaN	2.03672	1.90732	1.89644	2.08008	2.28044	2.38342	2.08138	2.33981	2.4315
1432	Niben101Scf02029g00004.1	sp|Q40459|PSBO_TOBAC **** Oxygen-evolving enhancer protein 1, chloroplastic IPR002628 (Photosystem II PsbO, manganese-stabilising), IPR011250 (Outer membrane protein/outer membrane enzyme PagP , beta-barrel) GO:0005509 (calcium ion binding), GO:0009279 (ce		21	9	6	NaN	NaN	NaN	3.61594	3.85638	4.39547	4.25827	4.19368	4.41635	4.19985	3.6403	4.00991
1434	Niben101Scf02030g02010.1	AT1G52360.2 ***- Coatomer, beta subunit LENGTH=970 IPR016453 (Coatomer beta subunit (COPB2)) GO:0005198 (structural molecule activity), GO:0005515 (protein binding), GO:0006886 (intracellular protein transport), GO:0016192 (vesicle-mediated transport), G		11	3	3	NaN	3	3	-1.5091	-2.31615	-1.57761	NaN	NaN	-1.28467	NaN	NaN	NaN
1435	Niben101Scf02031g00026.1	sp|Q2UPY3|IF4A_ASPOR **** ATP-dependent RNA helicase eIF4A IPR001650 (Helicase, C-terminal), IPR014001 (Helicase superfamily 1/2, ATP-binding domain), IPR014014 (RNA helicase, DEAD-box type, Q motif), IPR027417 (P-loop containing nucleoside triphosphate hy		25	2	1	NaN	9	NaN	0.578434	1.08898	-0.263859	0.711292	0.481907	-0.315022	-0.575886	1.002	-0.0898609
1436	Niben101Scf02031g07001.1	sp|Q70Z18|NAP1B_TOBAC **** Nucleosome assembly protein 1;2 IPR002164 (Nucleosome assembly protein (NAP)) GO:0005634 (nucleus), GO:0006334 (nucleosome assembly)		4	4	1	NaN	NaN	NaN	-2.19328	-1.50827	-0.801548	-0.848856	-0.698786	-0.847454	-2.06228	-1.59454	-0.898264
1438	Niben101Scf02041g00002.1	sp|Q7XCK6|CHI8_ORYSJ **** Chitinase 8 IPR016283 (Glycoside hydrolase, family 19), IPR023346 (Lysozyme-like domain) GO:0004568 (chitinase activity), GO:0005975 (carbohydrate metabolic process), GO:0006032 (chitin catabolic process), GO:0016998 (cell wall ma		2	2	2	13	13	13	-2.86785	-3.40959	NaN	NaN	-2.52921	-1.37753	-0.567345	-1.27067	-1.65809
1440	Niben101Scf02041g01018.1	AT4G35630.1 **** phosphoserine aminotransferase LENGTH=430 IPR015424 (Pyridoxal phosphate-dependent transferase), IPR022278 (Phosphoserine aminotransferase) GO:0003824 (catalytic activity), GO:0004648 (O-phospho-L-serine:2-oxoglutarate aminotransferase act		11	11	3	NaN	NaN	NaN	0.857374	0.57258	0.838419	1.2284	1.4273	1.50955	0.895952	1.27933	1.39613
1441	Niben101Scf09442g05005.1	AT1G20696.2 *-*- high mobility group B3 LENGTH=147 IPR009071 (High mobility group box domain);sp|P93047|HMGB3_ARATH *-*- High mobility group B protein 3 IPR009071 (High mobility group box domain)		2	2	2	NaN	NaN	NaN	NaN	NaN	NaN	-2.84788	-2.88003	-1.97851	NaN	NaN	-2.89516
1443	Niben101Scf02044g13009.1	AT1G56050.1 **** GTP-binding protein-related LENGTH=421 IPR004396 (Ribosome-binding ATPase YchF/Obg-like ATPase 1), IPR012675 (Beta-grasp domain), IPR023192 (TGS-like domain), IPR027417 (P-loop containing nucleoside triphosphate hydrolase) GO:0005525 (GTP		9	9	1	28	28	NaN	0.831972	0.826096	0.787392	1.21291	0.795891	0.937469	1.13004	1.45767	0.89201
1445	Niben101Scf02053g01004.1	sp|A7MNR3|MDH_CROS8 **** Malate dehydrogenase IPR001557 (L-lactate/malate dehydrogenase) GO:0003824 (catalytic activity), GO:0005975 (carbohydrate metabolic process), GO:0006108 (malate metabolic process), GO:0016491 (oxidoreductase activity), GO:0016615 (		11	9	6	NaN	NaN	NaN	0.241055	0.739883	0.340918	0.503872	0.389721	0.200087	-0.430193	-0.127781	0.229897
1448	Niben101Scf05664g04011.1	sp|O59521|EF2_PYRHO ***- Elongation factor 2 IPR000640 (Translation elongation factor EFG, V domain), IPR000795 (Elongation factor, GTP-binding domain), IPR005225 (Small GTP-binding protein domain), IPR009000 (Translation protein, beta-barrel domain), IPR0		4	4	4	NaN	NaN	NaN	NaN	-3.25299	-2.25312	-2.85193	-2.51481	-2.25606	-2.84224	-2.93443	-2.27574
1449	Niben101Scf02059g04005.1	AT2G47910.1 ***- chlororespiratory reduction 6 LENGTH=246 IPR014946 (Protein of unknown function DUF1817)		3	3	3	NaN	NaN	NaN	0.263411	0.738764	-0.410614	0.189848	-0.305607	-0.515644	-0.714298	-0.207417	-0.0409508
1454	Niben101Scf02063g06006.1	sp|Q9ZWQ8|PAP_CITUN --*- Plastid-lipid-associated protein, chloroplastic IPR006843 (Plastid lipid-associated protein/fibrillin conserved domain)		3	3	3	NaN	NaN	NaN	NaN	-1.80825	-0.876776	-1.80868	-1.51348	-0.946688	-0.786356	-2.0258	-2.37654
1456	Niben101Scf02072g02017.1	AT1G28680.1 **** HXXXD-type acyl-transferase family protein LENGTH=451 IPR003480 (Transferase), IPR023213 (Chloramphenicol acetyltransferase-like domain) GO:0016747 (transferase activity, transferring acyl groups other than amino-acyl groups);AT1G28680.1 *		6	6	6	19	19	19	NaN	NaN	-1.60999	NaN	-1.4834	-1.35436	-1.31677	-0.970682	-1.95915
1457	Niben101Scf02072g03008.1	sp|O74476|IMB3_SCHPO ***- Importin subunit beta-3 IPR007598 (Protein of unknown function DUF577), IPR016024 (Armadillo-type fold) GO:0005488 (binding), GO:0005515 (protein binding), GO:0006886 (intracellular protein transport), GO:0008536 (Ran GTPase bindi		24	12	3	NaN	NaN	7	0.650934	1.60045	0.622284	1.5416	1.4181	0.916487	0.439312	0.727518	1.32451
1459	Niben101Scf02073g08013.1	AT1G33810.1 ***- unknown protein;FUNCTIONS IN: molecular_function unknown;INVOLVED IN: biological_process unknown;LOCATED IN: chloroplast thylakoid membrane, chloroplast, chloroplast envelope;EXPRESSED IN: 22 plant structures;EXPRESSED DURING: 13 grow		3	3	3	NaN	NaN	NaN	-1.05491	-2.92199	-2.14903	-1.45226	-0.75598	-1.32109	-0.837185	-0.6486	-2.62292
1461	Niben101Scf02078g06002.1	sp|A8GW07|CH60_RICB8 ***- 60 kDa chaperonin IPR002423 (Chaperonin Cpn60/TCP-1), IPR027409 (GroEL-like apical domain), IPR027413 (GroEL-like equatorial domain) GO:0005524 (ATP binding), GO:0005737 (cytoplasm), GO:0006457 (protein folding), GO:0042026 (prote		3	2	2	NaN	NaN	NaN	NaN	-4.20091	-4.21574	-3.87691	-3.79325	-3.82708	-3.9347	-3.79118	-4.02116
1462	Niben101Scf02078g08041.1	sp|Q9PKX7|6PGD_CHLMU --** 6-phosphogluconate dehydrogenase, decarboxylating IPR008927 (6-phosphogluconate dehydrogenase, C-terminal-like), IPR016040 (NAD(P)-binding domain) GO:0004616 (phosphogluconate dehydrogenase (decarboxylating) activity), GO:0006098		7	7	3	NaN	NaN	NaN	0.520342	0.401936	0.465635	0.330786	0.3678	0.392464	0.455242	0.733303	0.456593
1466	Niben101Scf02085g26002.1	ref|NP_001150011.1| ***- sap [Zea mays] IPR011001 (Saposin-like) GO:0006629 (lipid metabolic process)		2	2	1	NaN	NaN	NaN	NaN	NaN	NaN	NaN	NaN	-2.86643	-3.13114	-3.2669	-2.49413
1468	Niben101Scf02090g04020.1	AT4G09670.1 **** Oxidoreductase family protein LENGTH=362 IPR016040 (NAD(P)-binding domain) GO:0016491 (oxidoreductase activity)		5	5	5	NaN	NaN	NaN	-0.67956	-0.360962	-0.864288	-0.565863	-0.424574	-0.110966	-0.758858	-0.924763	-0.564089
1469	Niben101Scf02098g02013.1	sp|Q6UNT2|RL5_CUCSA ***- 60S ribosomal protein L5 IPR005484 (Ribosomal protein L18/L5), IPR025607 (Ribosomal protein L5 eukaryotic/L18 archaeal, C-terminal) GO:0003735 (structural constituent of ribosome), GO:0005622 (intracellular), GO:0005840 (ribosome),		12	12	4	NaN	NaN	NaN	2.16738	2.63207	2.54122	2.74849	2.51751	2.64417	2.69336	1.96626	2.68949
1470	Niben101Scf02104g00001.1	sp|Q49L18|PSBA_EUCGG **** Photosystem Q(B) protein IPR000484 (Photosynthetic reaction centre, L/M) GO:0009055 (electron carrier activity), GO:0009772 (photosynthetic electron transport in photosystem II), GO:0019684 (photosynthesis, light reaction), GO:004		5	5	2	NaN	NaN	NaN	2.3795	2.10905	3.59025	2.6393	2.93448	3.26076	1.57731	2.27459	2.28178
1472	Niben101Scf02105g02002.1	sp|Q8L727|GSTT2_ARATH *-*- Glutathione S-transferase T2 IPR010987 (Glutathione S-transferase, C-terminal-like), IPR012336 (Thioredoxin-like fold) GO:0005515 (protein binding);sp|Q8L727|GSTT2_ARATH *-*- Glutathione S-transferase T2 IPR010987 (Glutathione S-		5	5	3	NaN	NaN	NaN	-0.448607	-0.221956	0.473597	-0.361261	-0.491945	-0.58552	-0.314144	-0.791493	-0.418241
1473	Niben101Scf02108g04004.1	sp|O23184|CML19_ARATH **** Calcium-binding protein CML19 IPR011992 (EF-hand domain pair) GO:0005509 (calcium ion binding);AT2G41100.1 **** Calcium-binding EF hand family protein LENGTH=324 IPR011992 (EF-hand domain pair) GO:0005509 (calcium ion binding)		5	2	2	NaN	NaN	NaN	-0.582455	-0.294491	NaN	NaN	-1.47622	NaN	-2.03388	NaN	NaN
1474	Niben101Scf02111g16018.1	sp|O93988|ACL1_SORMK **** ATP-citrate synthase subunit 1 IPR002020 (Citrate synthase-like), IPR005810 (Succinyl-CoA ligase, alpha subunit), IPR016040 (NAD(P)-binding domain), IPR016102 (Succinyl-CoA synthetase-like) GO:0003824 (catalytic activity), GO:0003		16	16	2	37	37	NaN	1.94004	2.1959	1.70725	1.68638	1.99027	2.02358	1.30476	1.72421	1.97617
1475	Niben101Scf02112g00007.1	sp|P81834|TL16_SPIOL --*- Thylakoid lumenal 13.3 kDa protein		6	2	2	NaN	NaN	NaN	-0.772846	-0.459846	-0.19548	-0.271608	-0.334082	-0.302307	-0.0558243	0.173515	-0.106712
1476	Niben101Scf02112g01004.1	sp|Q9LW00|MBD11_ARATH *-** Methyl-CpG-binding domain-containing protein 11 IPR016177 (DNA-binding domain) GO:0003677 (DNA binding), GO:0005634 (nucleus);sp|Q9LW00|MBD11_ARATH *-** Methyl-CpG-binding domain-containing protein 11 IPR016177 (DNA-binding domai		2	2	2	NaN	NaN	NaN	-4.55507	-6.08923	-5.7575	-6.35856	-5.92261	-5.74666	-5.47966	-5.85653	-5.79756
1477	Niben101Scf02114g00010.1	sp|P49420|DHAS_PROMA **** Aspartate-semialdehyde dehydrogenase IPR012080 (Aspartate-semialdehyde dehydrogenase), IPR016040 (NAD(P)-binding domain) GO:0003942 (N-acetyl-gamma-glutamyl-phosphate reductase activity), GO:0004073 (aspartate-semialdehyde dehydro		8	8	2	NaN	NaN	NaN	1.73598	1.80204	1.77905	1.85299	1.61953	1.4271	1.84714	1.86634	1.29911
1478	Niben101Scf02114g00012.1	AT5G14060.1 **** Aspartate kinase family protein LENGTH=544 IPR001341 (Aspartate kinase domain) GO:0004072 (aspartate kinase activity), GO:0008152 (metabolic process), GO:0008652 (cellular amino acid biosynthetic process), GO:0016597 (amino acid binding);A		10	10	10	NaN	NaN	NaN	-0.634844	-2.31452	-0.32786	-0.162632	0.28776	-0.382896	-0.756966	-0.501072	-0.6509
1482	Niben101Scf02122g02021.1	sp|Q0WL80|UGGG_ARATH **** UDP-glucose:glycoprotein glucosyltransferase IPR002495 (Glycosyl transferase, family 8), IPR009448 (UDP-glucose:Glycoprotein Glucosyltransferase), IPR029044 (Nucleotide-diphospho-sugar transferases) GO:0003980 (UDP-glucose:glycopr		8	8	2	NaN	NaN	NaN	0.403763	1.01437	0.135368	0.509808	0.813742	0.0898304	-0.700041	0.241703	0.46727
1485	Niben101Scf02124g01003.1	sp|P41753|HSP70_ACHKL ***- Heat shock 70 kDa protein IPR013126 (Heat shock protein 70 family), IPR029047 (Heat shock protein 70kD, peptide-binding domain), IPR029048 (Heat shock protein 70kD, C-terminal domain)		8	1	0	NaN	NaN	0	1.32303	NaN	NaN	1.48616	NaN	-0.368095	NaN	1.33217	NaN
1486	Niben101Scf04407g02022.1	ref|NP_001043425.1| *-*- product [Oryza sativa Japonica Group] IPR009500 (Protein of unknown function DUF1118);ref|NP_001043425.1| *-*- product [Oryza sativa Japonica Group] IPR009500 (Protein of unknown function DUF1118);gb|ABA98998.1| --*- expressed prot		2	2	2	NaN	NaN	NaN	-1.33328	-1.05285	0.691301	-0.164799	-0.197228	NaN	-0.44824	-0.397249	0.209707
1487	Niben101Scf02133g10010.1	sp|A7SXK3|TMED_NEMVE ***- Transmembrane emp24 domain-containing protein IPR015720 (TMP21-related) GO:0006810 (transport), GO:0016021 (integral component of membrane);sp|A7SXK3|TMED_NEMVE ***- Transmembrane emp24 domain-containing protein IPR015720 (TMP21-r		2	2	2	NaN	NaN	NaN	-2.33522	-2.27666	-1.93918	-2.67128	-2.25174	-2.27331	-2.39045	NaN	-1.61032
1488	Niben101Scf02139g02009.1	AT1G53780.2 *-** peptidyl-prolyl cis-trans isomerases;hydrolases;nucleoside-triphosphatases;ATP binding;nucleotide binding;ATPases LENGTH=620 IPR003959 (ATPase, AAA-type, core), IPR009010 (Aspartate decarboxylase-like domain), IPR027417 (P-loop containing		11	2	2	NaN	NaN	NaN	NaN	NaN	-1.79281	-2.53136	-2.55484	-1.38947	-3.06055	-3.82604	-1.44481
1492	Niben101Scf02145g00002.1	ref|WP_019540988.1| **** diphosphate--fructose-6-phosphate 1-phosphotransferase [Proteiniphilum acetatigenes] IPR000023 (Phosphofructokinase domain), IPR011183 (Pyrophosphate-dependent phosphofructokinase PfpB), IPR022953 (Phosphofructokinase) GO:0003872 (		16	4	4	NaN	NaN	NaN	-1.43653	-1.23394	-1.73376	-1.40868	-1.57383	-1.65233	-0.861389	-1.494	-0.888563
1494	Niben101Scf02145g10005.1	sp|Q9K934|GCST_BACHD **** Aminomethyltransferase IPR006223 (Glycine cleavage system T protein), IPR027266 (GTP-binding protein TrmE/Glycine cleavage system T protein, domain 1), IPR029043 (Glycine cleavage T-protein/YgfZ, C-terminal domain) GO:0004047 (ami		21	21	3	NaN	NaN	NaN	4.64246	5.35491	5.44939	5.25699	5.19015	5.25502	5.12911	4.72663	4.68245
1496	Niben101Scf02147g01007.1	sp|O78502|PSAD_GUITH **** Photosystem I reaction center subunit II IPR003685 (Photosystem I PsaD) GO:0009522 (photosystem I), GO:0009538 (photosystem I reaction center), GO:0015979 (photosynthesis)		7	3	3	NaN	NaN	NaN	0.912498	1.73097	2.6115	1.84504	1.80224	1.99531	1.84208	1.35536	1.77143
1500	Niben101Scf02155g00001.1	sp|Q0WLC7|Y5053_ARATH ***- CBS domain-containing protein CBSCBSPB4 IPR000270 (Phox/Bem1p), IPR000644 (CBS domain) GO:0005515 (protein binding);sp|Q0WLC7|Y5053_ARATH ***- CBS domain-containing protein CBSCBSPB4 IPR000270 (Phox/Bem1p), IPR000644 (CBS domain)		4	4	3	NaN	NaN	8	-1.75693	NaN	-1.52018	-1.66151	-1.57576	-1.23556	-1.3714	-1.21899	-1.40105
1501	Niben101Scf21557g01031.1	sp|P0DI74|S61G1_ARATH **** Protein transport protein Sec61 subunit gamma-1 IPR001901 (Protein translocase complex, SecE/Sec61-gamma subunit), IPR023391 (Protein translocase SecE domain) GO:0006605 (protein targeting), GO:0006886 (intracellular protein tran		2	2	1	NaN	NaN	NaN	-1.29366	-0.476557	-1.268	-1.25114	-0.474899	-0.640139	-1.53415	-0.739973	-0.549025
1502	Niben101Scf02156g02008.1	sp|Q96300|14337_ARATH ***- 14-3-3-like protein GF14 nu IPR000308 (14-3-3 protein), IPR023409 (14-3-3 protein, conserved site), IPR023410 (14-3-3 domain) GO:0019904 (protein domain specific binding)		9	3	3	NaN	NaN	NaN	0.299873	0.255354	0.142134	-0.290159	-0.010973	-0.0231895	0.00620651	0.222431	-0.610823
1506	Niben101Scf02160g06002.1	sp|A0A352|PSBE_COFAR ***- Cytochrome b559 subunit alpha IPR006217 (Photosystem II cytochrome b559, alpha subunit) GO:0009523 (photosystem II), GO:0009539 (photosystem II reaction center), GO:0009767 (photosynthetic electron transport chain), GO:0015979 (ph		3	3	3	NaN	NaN	NaN	1.64048	0.850401	2.18471	1.4925	1.63889	1.37247	1.45488	1.72059	0.881369
1507	Niben101Scf02164g04001.1	AT1G70320.1 *-** ubiquitin-protein ligase 2 LENGTH=3658 IPR000569 (HECT), IPR003903 (Ubiquitin interacting motif), IPR009060 (UBA-like), IPR010309 (E3 ubiquitin ligase, domain of unknown function DUF908), IPR016024 (Armadillo-type fold), IPR025527 (Domain		10	10	7	NaN	NaN	NaN	-2.08521	-0.78327	-1.07522	-1.0738	-1.00863	-1.1865	-1.80011	-1.22903	-0.793284
1508	Niben101Scf02167g00008.1	sp|Q318V5|CH10_PROM9 -**- 10 kDa chaperonin IPR020818 (Chaperonin Cpn10) GO:0005737 (cytoplasm), GO:0006457 (protein folding);sp|B0JUI1|CH10_MICAN -**- 10 kDa chaperonin IPR020818 (Chaperonin Cpn10) GO:0005737 (cytoplasm), GO:0006457 (protein folding);sp|Q		4	4	4	NaN	NaN	NaN	0.519672	1.04368	0.550571	1.09314	0.68058	0.55356	1.14901	0.733097	1.07629
1510	Niben101Scf02174g03007.1	sp|P74158|SUHB_SYNY3 **** Inositol-1-monophosphatase IPR000760 (Inositol monophosphatase) GO:0046854 (phosphatidylinositol phosphorylation)		9	9	1	NaN	NaN	NaN	0.896078	1.35649	1.47781	1.19826	1.3449	1.46323	1.39455	1.25978	1.06572
1511	Niben101Scf02182g03001.1	sp|Q9LQQ4|H2B1_ARATH ***- Histone H2B.1 IPR000558 (Histone H2B), IPR009072 (Histone-fold);sp|Q9LQQ4|H2B1_ARATH ***- Histone H2B.1 IPR000558 (Histone H2B), IPR009072 (Histone-fold);sp|Q9LQQ4|H2B1_ARATH ***- Histone H2B.1 IPR000558 (Histone H2B), IPR009072 (		5	5	1	NaN	NaN	NaN	3.71821	2.27917	3.69493	3.05159	4.11549	4.09509	3.30881	3.56421	3.60093
1512	Niben101Scf02182g05003.1	AT1G31230.1 **** aspartate kinase-homoserine dehydrogenase i LENGTH=911 IPR011147 (Bifunctional aspartokinase/homoserine dehydrogenase I), IPR016040 (NAD(P)-binding domain) GO:0004072 (aspartate kinase activity), GO:0004412 (homoserine dehydrogenase activi		23	23	7	NaN	NaN	NaN	1.45386	2.30001	1.92349	2.00092	1.78371	1.7276	1.64156	1.45063	2.01657
1514	Niben101Scf02190g03008.1	sp|Q83DD0|SYV_COXBU **** Valine--tRNA ligase IPR002303 (Valine-tRNA ligase), IPR009080 (Aminoacyl-tRNA synthetase, class 1a, anticodon-binding), IPR010978 (tRNA-binding arm) GO:0000166 (nucleotide binding), GO:0002161 (aminoacyl-tRNA editing activity), GO:		14	14	5	NaN	NaN	NaN	-0.22282	0.284958	0.364042	0.869314	0.356373	0.316717	-0.529434	-0.349613	0.115772
1519	Niben101Scf16148g01014.1	sp|Q88XP8|GATC_LACPL ***- Aspartyl/glutamyl-tRNA(Asn/Gln) amidotransferase subunit C IPR003837 (Aspartyl/glutamyl-tRNA(Asn/Gln) amidotransferase, C subunit) GO:0006450 (regulation of translational fidelity);sp|B5YEC9|GATC_DICT6 ***- Aspartyl/glutamyl-tRNA(		3	3	3	NaN	NaN	NaN	-0.884769	-1.4056	-2.03621	-1.04159	-2.30966	NaN	0.00863075	-0.683195	-1.57329
1520	Niben101Scf02218g01007.1	sp|O49292|PPD4_ARATH ***- PsbP domain-containing protein 4, chloroplastic IPR002683 (Photosystem II PsbP, oxygen evolving complex) GO:0005509 (calcium ion binding), GO:0009523 (photosystem II), GO:0009654 (photosystem II oxygen evolving complex), GO:001597		4	4	4	NaN	NaN	NaN	0.0845375	-1.11713	-0.131226	0.495903	0.679871	0.621656	0.553406	0.772253	-0.0692291
1526	Niben101Scf02230g02002.1	sp|Q0SRE2|GRPE_CLOPS *-*- Protein GrpE IPR000740 (GrpE nucleotide exchange factor) GO:0000774 (adenyl-nucleotide exchange factor activity), GO:0006457 (protein folding), GO:0042803 (protein homodimerization activity), GO:0051087 (chaperone binding)		11	11	7	NaN	NaN	NaN	1.80988	1.4168	2.33914	2.23898	2.1774	1.98231	2.59104	2.51309	1.75456
1527	Niben101Scf08143g00006.1	sp|Q8TRR0|RS11_METAC ***- 30S ribosomal protein S11 IPR001971 (Ribosomal protein S11) GO:0003735 (structural constituent of ribosome), GO:0005840 (ribosome), GO:0006412 (translation);sp|Q8TRR0|RS11_METAC ***- 30S ribosomal protein S11 IPR001971 (Ribosomal		8	8	3	68	68	NaN	2.53804	2.56551	2.92338	2.80652	2.5194	2.66562	2.39734	2.50322	2.31329
1528	Niben101Scf02232g03001.1	sp|P52427|PSA4_SPIOL **** Proteasome subunit alpha type-4 IPR000426 (Proteasome alpha-subunit, N-terminal domain), IPR001353 (Proteasome, subunit alpha/beta), IPR029055 (Nucleophile aminohydrolases, N-terminal) GO:0004175 (endopeptidase activity), GO:00042		10	2	2	NaN	NaN	NaN	-2.70312	-3.1163	-1.8616	NaN	NaN	-2.88796	-2.46349	-3.40182	-3.11554
1529	Niben101Scf02232g03006.1	emb|CDY33463.1| ***- BnaA06g36100D [Brassica napus] IPR007493 (Protein of unknown function DUF538)		6	6	6	NaN	NaN	NaN	2.13205	1.47788	2.04196	2.14922	2.31145	2.44708	2.11439	2.5276	2.03564
1530	Niben101Scf02237g01007.1	sp|P56533|BADH_GADMC **** Betaine aldehyde dehydrogenase IPR016161 (Aldehyde/histidinol dehydrogenase), IPR029510 (Aldehyde dehydrogenase, glutamic acid active site) GO:0008152 (metabolic process), GO:0016491 (oxidoreductase activity), GO:0016620 (oxidored		14	10	10	NaN	NaN	NaN	1.63353	1.92139	1.45436	1.77148	1.50057	1.56112	1.38706	1.50533	1.08879
1534	Niben101Scf02240g02008.1	sp|O04066|ACBP_RICCO **** Acyl-CoA-binding protein IPR014352 (FERM/acyl-CoA-binding protein, 3-helical bundle) GO:0000062 (fatty-acyl-CoA binding);sp|O04066|ACBP_RICCO **** Acyl-CoA-binding protein IPR014352 (FERM/acyl-CoA-binding protein, 3-helical bundle		4	4	4	NaN	NaN	NaN	1.93779	1.4875	1.51705	0.648052	0.94433	0.543924	1.81971	1.2443	0.298061
1535	Niben101Scf02240g02009.1	sp|P41129|RL132_BRANA ***- 60S ribosomal protein L13-2 IPR001380 (Ribosomal protein L13e) GO:0003735 (structural constituent of ribosome), GO:0005622 (intracellular), GO:0005840 (ribosome), GO:0006412 (translation);sp|P41129|RL132_BRANA ***- 60S ribosomal		9	2	2	NaN	16	16	-1.34001	-0.804495	-0.421305	-0.763895	-0.6933	-0.969942	-1.21468	-0.520765	-0.276566
1537	Niben101Scf02240g09006.1	sp|Q7UN14|RS3_RHOBA ***- 30S ribosomal protein S3 IPR009019 (K homology domain, prokaryotic type), IPR015946 (K homology domain-like, alpha/beta) GO:0003723 (RNA binding)		3	3	3	NaN	NaN	NaN	0.801851	1.47747	1.0692	0.869032	0.936706	0.821383	0.908995	1.35574	0.250315
1538	Niben101Scf02243g01031.1	emb|CCF51855.1| *-** related to ATP-binding cassette (ABC) transporter [Ustilago hordei] IPR003439 (ABC transporter-like), IPR027417 (P-loop containing nucleoside triphosphate hydrolase) GO:0005524 (ATP binding), GO:0016887 (ATPase activity);sp|P0CZ26|ECFA		2	2	2	NaN	NaN	NaN	-1.75199	-2.53769	-2.68107	-1.57413	-1.85077	NaN	-2.17224	-1.86613	-1.62285
1540	Niben101Scf02250g00007.1	ref|XP_002525596.1| **** hydrolase, hydrolyzing O-glycosyl compounds, putative [Ricinus communis] gb|EEF36714.1| hydrolase, hydrolyzing O-glycosyl compounds, putative [Ricinus communis] IPR002772 (Glycoside hydrolase family 3 C-terminal domain), IPR017853		6	5	5	NaN	NaN	NaN	-1.51856	-2.05824	-1.63333	-1.51729	-1.4942	-1.70079	-2.14239	-1.57273	-1.6885
1541	Niben101Scf02250g02001.1	emb|CDX80332.1| *-*- BnaC09g34100D [Brassica napus] IPR021584 (Thylakoid soluble phosphoprotein TSP9);emb|CDX80332.1| *-*- BnaC09g34100D [Brassica napus] IPR021584 (Thylakoid soluble phosphoprotein TSP9)		3	3	3	NaN	NaN	NaN	3.05273	3.89032	2.58643	2.96962	2.73746	2.59426	3.08102	3.27313	2.62789
1542	Niben101Scf02252g01033.1	sp|A8A2C2|ARNA_ECOHS ***- Bifunctional polymyxin resistance protein ArnA IPR001509 (NAD-dependent epimerase/dehydratase, N-terminal domain), IPR016040 (NAD(P)-binding domain) GO:0003824 (catalytic activity), GO:0050662 (coenzyme binding)		14	14	1	NaN	NaN	NaN	1.26467	1.47183	1.19315	1.5401	1.47418	1.25737	1.34918	1.1744	1.89038
1544	Niben101Scf02262g01007.1	sp|P27496|CB25_TOBAC ***- Chlorophyll a-b binding protein 50, chloroplastic IPR022796 (Chlorophyll A-B binding protein), IPR023329 (Chlorophyll a/b binding protein domain) GO:0009765 (photosynthesis, light harvesting), GO:0016020 (membrane);sp|P27496|CB25_		11	1	1	NaN	NaN	NaN	-0.0799694	1.41741	1.84565	1.49762	1.32081	0.981102	1.11966	0.26664	1.88963
1545	Niben101Scf02262g01011.1	sp|A4VYQ4|RL24_STRS2 ***- 50S ribosomal protein L24 IPR003256 (Ribosomal protein L24) GO:0003735 (structural constituent of ribosome), GO:0005622 (intracellular), GO:0005840 (ribosome), GO:0006412 (translation)		4	2	2	NaN	NaN	NaN	NaN	-1.67874	-1.24513	NaN	NaN	NaN	-1.22634	-0.686138	-1.76669
1546	Niben101Scf02262g01021.1	sp|Q9XFT3|PSBQ1_ARATH **** Oxygen-evolving enhancer protein 3-1, chloroplastic IPR008797 (Photosystem II PsbQ, oxygen evolving complex), IPR023222 (PsbQ-like domain) GO:0005509 (calcium ion binding), GO:0009523 (photosystem II), GO:0009654 (photosystem II		1	1	1	NaN	NaN	NaN	-3.83675	-3.99257	-4.5798	-3.04962	NaN	NaN	-4.99379	-3.82632	-4.75225
1548	Niben101Scf02264g00007.1	sp|A4QLV9|PSBB_NASOF *-** Photosystem II CP47 reaction center protein IPR000932 (Photosystem antenna protein-like) GO:0009521 (photosystem), GO:0009767 (photosynthetic electron transport chain), GO:0016020 (membrane), GO:0016168 (chlorophyll binding), GO:0		2	2	2	NaN	NaN	NaN	1.88071	2.73712	3.92579	2.65732	3.14998	3.09996	2.90192	2.30476	3.08071
1550	Niben101Scf02269g00005.1	AT3G08920.1 ***- Rhodanese/Cell cycle control phosphatase superfamily protein LENGTH=214 IPR001763 (Rhodanese-like domain);AT3G08920.1 ***- Rhodanese/Cell cycle control phosphatase superfamily protein LENGTH=214 IPR001763 (Rhodanese-like domain)		2	2	2	NaN	NaN	NaN	NaN	NaN	NaN	NaN	-2.19679	NaN	NaN	-1.66643	-2.14469
1551	Niben101Scf02270g02006.1	AT1G51100.1 ***- unknown protein;FUNCTIONS IN: molecular_function unknown;INVOLVED IN: biological_process unknown;LOCATED IN: chloroplast, chloroplast stroma;EXPRESSED IN: 22 plant structures;EXPRESSED DURING: 13 growth stages;Has 26 Blast hits to 26		2	2	2	NaN	NaN	NaN	NaN	NaN	NaN	NaN	-3.64255	NaN	-3.43652	NaN	-2.80327
1556	Niben101Scf07311g01004.1	sp|Q9C912|R35A3_ARATH ***- 60S ribosomal protein L35a-3 IPR001780 (Ribosomal protein L35A), IPR009000 (Translation protein, beta-barrel domain) GO:0003735 (structural constituent of ribosome), GO:0005622 (intracellular), GO:0005840 (ribosome), GO:0006412 (		4	4	4	42	42	42	1.17213	0.331881	1.65433	1.98979	1.84299	2.04224	0.889521	0.773968	1.57772
1557	Niben101Scf02280g02004.1	AT3G08510.1 **** phospholipase C 2 LENGTH=581 IPR001192 (Phosphoinositide phospholipase C family), IPR011992 (EF-hand domain pair) GO:0004435 (phosphatidylinositol phospholipase C activity), GO:0005515 (protein binding), GO:0006629 (lipid metabolic process		2	2	2	NaN	NaN	NaN	-3.56839	-3.2394	-2.74583	-3.16416	-2.97839	-2.84877	-2.88298	-3.32913	-2.31148
1558	Niben101Scf02280g05005.1	sp|O04202|EIF3F_ARATH **** Eukaryotic translation initiation factor 3 subunit F IPR000555 (JAB1/MPN/MOV34 metalloenzyme domain), IPR024969 (Rpn11/EIF3F C-terminal domain), IPR027531 (Eukaryotic translation initiation factor 3 subunit F) GO:0003743 (transla		5	2	2	NaN	NaN	NaN	-3.50927	NaN	-3.58498	-3.32988	-3.07972	-3.13092	-3.47404	-3.33232	-2.31412
1560	Niben101Scf11325g00032.1	sp|P51414|RL261_ARATH **** 60S ribosomal protein L26-1 IPR005756 (Ribosomal protein L26/L24P, eukaryotic/archaeal), IPR008991 (Translation protein SH3-like domain) GO:0003735 (structural constituent of ribosome), GO:0005622 (intracellular), GO:0005840 (rib		8	8	3	NaN	NaN	NaN	1.00836	0.953295	1.31184	0.978054	1.28601	1.27693	1.04108	1.0589	1.23357
1561	Niben101Scf02283g00007.1	AT1G01320.1 ***- Tetratricopeptide repeat (TPR)-like superfamily protein LENGTH=1797 IPR011990 (Tetratricopeptide-like helical domain), IPR023231 (GSKIP domain), IPR028275 (Clustered mitochondria protein, N-terminal) GO:0005515 (protein binding)		19	15	5	NaN	NaN	NaN	0.89052	0.789524	0.871159	1.41898	1.21039	1.01558	1.14261	0.962198	1.32169
1564	Niben101Scf02289g10020.1	sp|P34114|PHS2_DICDI *-** Glycogen phosphorylase 2 IPR000811 (Glycosyl transferase, family 35) GO:0005975 (carbohydrate metabolic process), GO:0008184 (glycogen phosphorylase activity)		29	23	7	NaN	NaN	NaN	1.84613	2.05839	2.25253	1.89617	1.77859	1.70974	1.28866	1.79783	1.69292
1565	Niben101Scf02290g02021.1	AT5G04140.2 **** glutamate synthase 1 LENGTH=1648 IPR006005 (Glutamate synthase, NADH/NADPH, small subunit 1), IPR009051 (Alpha-helical ferredoxin), IPR023753 (Pyridine nucleotide-disulphide oxidoreductase, FAD/NAD(P)-binding domain), IPR028261 (Dihydropry		9	9	9	NaN	NaN	NaN	-1.46171	-1.5266	-1.36793	-0.710842	-0.619387	-0.77763	-1.40402	-1.82965	-0.611671
1566	Niben101Scf02290g07003.1	sp|O35685|NUDC_MOUSE *-*- Nuclear migration protein nudC IPR008978 (HSP20-like chaperone)		6	6	2	NaN	NaN	NaN	-0.201874	-1.2118	-1.01551	-0.945129	-0.440517	-0.863623	-0.26704	-0.207727	-1.16068
1567	Niben101Scf02292g00008.1	AT2G36910.1 *-** ATP binding cassette subfamily B1 LENGTH=1286 IPR003439 (ABC transporter-like), IPR027417 (P-loop containing nucleoside triphosphate hydrolase) GO:0005524 (ATP binding), GO:0016887 (ATPase activity);sp|Q32HA3|ZNUC_SHIDS **** Zinc import AT		4	4	4	NaN	NaN	NaN	-2.59368	-2.39543	-1.88286	-2.36232	-2.31923	-2.20722	-1.77197	-2.75555	-1.83129
1568	Niben101Scf02293g00018.1	sp|Q9LTT8|VCS_ARATH ***- Enhancer of mRNA-decapping protein 4		3	2	2	NaN	NaN	NaN	NaN	NaN	-4.40778	NaN	-3.40566	-3.34853	-3.88045	NaN	NaN
1569	Niben101Scf03733g03020.1	sp|Q9S7N7|PSAG_ARATH **** Photosystem I reaction center subunit V, chloroplastic IPR000549 (Photosystem I PsaG/PsaK protein), IPR023618 (Photosystem I PsaG/PsaK domain) GO:0009522 (photosystem I), GO:0015979 (photosynthesis), GO:0016020 (membrane), GO:0016		3	3	1	19	19	NaN	1.20051	1.30881	2.87098	1.47107	1.89921	1.60505	1.81971	1.74847	1.75941
1571	Niben101Scf02296g00016.1	AT5G40760.1 **** glucose-6-phosphate dehydrogenase 6 LENGTH=515 IPR001282 (Glucose-6-phosphate dehydrogenase) GO:0004345 (glucose-6-phosphate dehydrogenase activity), GO:0006006 (glucose metabolic process), GO:0050661 (NADP binding), GO:0055114 (oxidation-		11	10	10	NaN	NaN	NaN	-0.83308	-0.58502	-0.844841	-1.00935	-0.406397	-0.137693	-0.907824	-0.679905	-0.345472
1572	Niben101Scf02307g00010.1	sp|P15115|G3P_BACCO *-*- Glyceraldehyde-3-phosphate dehydrogenase IPR020831 (Glyceraldehyde/Erythrose phosphate dehydrogenase family) GO:0016620 (oxidoreductase activity, acting on the aldehyde or oxo group of donors, NAD or NADP as acceptor), GO:0055114 (		11	6	2	NaN	NaN	NaN	4.1539	4.0961	4.27759	4.67105	4.16571	4.28076	4.33973	4.3433	4.17495
1575	Niben101Scf02315g01009.1	sp|P62191|PRS4_HUMAN *-*- 26S protease regulatory subunit 4 IPR003959 (ATPase, AAA-type, core), IPR005938 (AAA ATPase, CDC48 family), IPR009010 (Aspartate decarboxylase-like domain), IPR027417 (P-loop containing nucleoside triphosphate hydrolase), IPR02906		32	5	4	NaN	NaN	NaN	-0.672043	-1.03555	-0.968086	-0.688931	-0.439928	-0.233778	-0.730017	-0.624006	-0.593704
1576	Niben101Scf02316g03040.1	sp|P93847|RL10_SOLME ***- 60S ribosomal protein L10 IPR001197 (Ribosomal protein L10e), IPR016180 (Ribosomal protein L10e/L16) GO:0003735 (structural constituent of ribosome), GO:0005622 (intracellular), GO:0005840 (ribosome), GO:0006412 (translation);sp|P		10	2	2	NaN	NaN	NaN	-6.9692	-8.35988	NaN	-7.82391	-6.7749	-7.03535	NaN	NaN	-6.93486
1577	Niben101Scf02318g02002.1	sp|B7JWV1|RS20_CYAP8 --*- 30S ribosomal protein S20 IPR002583 (Ribosomal protein S20) GO:0003723 (RNA binding), GO:0003735 (structural constituent of ribosome), GO:0005622 (intracellular), GO:0005840 (ribosome), GO:0006412 (translation)		5	5	1	NaN	NaN	NaN	2.24343	2.88879	2.57735	3.03898	2.77051	2.58392	2.69128	2.78414	3.04607
1578	Niben101Scf02319g06009.1	ref|WP_019540397.1| **** GTP-binding protein YsxC [Proteiniphilum acetatigenes] IPR006073 (GTP binding domain), IPR019987 (GTP-binding protein, ribosome biogenesis, YsxC), IPR027417 (P-loop containing nucleoside triphosphate hydrolase) GO:0000917 (barrier		2	2	2	NaN	NaN	NaN	-3.36457	NaN	-2.77675	-2.9517	-2.84274	NaN	-3.0399	NaN	-2.31198
1579	Niben101Scf02319g06011.1	sp|Q54R84|AP4B_DICDI **** AP-4 complex subunit beta IPR012295 (Beta2-adaptin/TBP, C-terminal domain), IPR015151 (Beta-adaptin appendage, C-terminal subdomain), IPR016024 (Armadillo-type fold), IPR026739 (AP complex subunit beta) GO:0005488 (binding), GO:00		2	2	2	NaN	NaN	NaN	NaN	NaN	NaN	-1.83568	NaN	-1.938	NaN	NaN	-1.86747
1580	Niben101Scf02319g12008.1	sp|Q942D4|BURP3_ORYSJ *-*- BURP domain-containing protein 3 IPR004873 (BURP domain);sp|Q942D4|BURP3_ORYSJ ***- BURP domain-containing protein 3 IPR004873 (BURP domain)		1	1	1	NaN	NaN	NaN	NaN	NaN	-1.16957	NaN	-1.2785	-1.34663	-1.25022	-1.88224	-0.17553
1582	Niben101Scf02330g00012.1	sp|P00965|GLNA3_PHAVU **** Glutamine synthetase N-1 IPR008147 (Glutamine synthetase, beta-Grasp), IPR014746 (Glutamine synthetase/guanido kinase, catalytic domain), IPR027302 (Glutamine synthetase, N-terminal conserved site), IPR027303 (Glutamine synthetas		20	20	3	NaN	NaN	NaN	5.92148	5.87072	6.2874	5.95725	5.85	5.84014	5.65377	5.43376	5.68466
1585	Niben101Scf02344g01011.1	sp|P73016|FABI_SYNY3 ***- Enoyl-[acyl-carrier-protein] reductase [NADH] FabI IPR002347 (Glucose/ribitol dehydrogenase);sp|P73016|FABI_SYNY3 ***- Enoyl-[acyl-carrier-protein] reductase [NADH] FabI IPR016040 (NAD(P)-binding domain)		13	13	3	NaN	NaN	NaN	2.6612	2.84592	2.45293	2.61193	2.44542	2.41732	2.9891	2.95195	2.9463
1586	Niben101Scf02346g01001.1	AT4G19120.1 ***- S-adenosyl-L-methionine-dependent methyltransferases superfamily protein LENGTH=600 IPR004159 (Putative S-adenosyl-L-methionine-dependent methyltransferase), IPR029063 (S-adenosyl-L-methionine-dependent methyltransferase) GO:0008168 (methy		5	5	1	NaN	NaN	NaN	NaN	NaN	-2.0937	-2.34479	-2.18652	-2.14121	-2.28606	-2.7338	-2.06548
1587	Niben101Scf02346g02004.1	sp|Q9CA23|UFM1_ARATH ***- Ubiquitin-fold modifier 1 IPR005375 (Ubiquitin-fold modifier 1), IPR029071 (Ubiquitin-related domain);sp|Q94DM8|UFM1_ORYSJ ***- Ubiquitin-fold modifier 1 IPR005375 (Ubiquitin-fold modifier 1), IPR029071 (Ubiquitin-related domain);		2	2	2	NaN	NaN	NaN	-0.686228	NaN	NaN	NaN	-0.0238342	-0.287689	-0.44397	-0.864348	-0.370529
1588	Niben101Scf02346g06007.1	sp|Q9WZF9|CLPP_THEMA ***- ATP-dependent Clp protease proteolytic subunit IPR023562 (Clp protease proteolytic subunit /Translocation-enhancing protein TepA), IPR029045 (ClpP/crotonase-like domain) GO:0004252 (serine-type endopeptidase activity), GO:0006508		11	11	6	NaN	NaN	NaN	2.06069	2.21132	1.98224	2.26008	2.04198	2.0245	2.0447	2.06964	2.62179
1589	Niben101Scf11767g01011.1	sp|P27522|CB13_SOLLC ***- Chlorophyll a-b binding protein 8, chloroplastic IPR022796 (Chlorophyll A-B binding protein), IPR023329 (Chlorophyll a/b binding protein domain) GO:0009765 (photosynthesis, light harvesting), GO:0016020 (membrane);sp|P27522|CB13_S		5	2	2	NaN	10	10	-1.55521	1.51032	0.548256	0.810297	1.43183	1.18142	0.0979519	0.223164	0.402273
1590	Niben101Scf02351g08011.1	sp|B8GWS2|EFTS_CAUCN **** Elongation factor Ts IPR001816 (Translation elongation factor EFTs/EF1B) GO:0003746 (translation elongation factor activity), GO:0005622 (intracellular), GO:0006414 (translational elongation);sp|B1KWM4|EFTS_CLOBM **** Elongation f		3	3	3	NaN	NaN	NaN	NaN	NaN	NaN	NaN	NaN	NaN	-1.51931	-1.48086	-1.56663
1592	Niben101Scf02354g12007.1	sp|A7SDW5|EIF3L_NEMVE **** Eukaryotic translation initiation factor 3 subunit L IPR019382 (Translation initiation factor 3 complex subunit L) GO:0003743 (translation initiation factor activity), GO:0005737 (cytoplasm), GO:0005852 (eukaryotic translation in		17	17	17	NaN	NaN	NaN	0.916321	1.08479	0.818127	0.989531	1.41952	1.0979	0.772543	1.3565	1.15384
1593	Niben101Scf02354g13005.1	AT4G32760.2 *-*- ENTH/VHS/GAT family protein LENGTH=676 IPR004152 (GAT domain), IPR008942 (ENTH/VHS) GO:0005622 (intracellular), GO:0006886 (intracellular protein transport)		2	2	2	NaN	NaN	NaN	-4.20985	-4.52289	-4.70907	-5.30428	-4.68788	-4.81636	NaN	-4.64986	NaN
1594	Niben101Scf02357g08006.1	sp|P71019|FABD_BACSU **** Malonyl CoA-acyl carrier protein transacylase IPR004410 (Malonyl CoA-acyl carrier protein transacylase, FabD-type), IPR016035 (Acyl transferase/acyl hydrolase/lysophospholipase) GO:0003824 (catalytic activity), GO:0004314 ([acyl-c		12	12	4	NaN	NaN	NaN	1.52909	1.3952	1.17444	1.29055	1.283	1.29666	0.998257	1.02462	1.36777
1595	Niben101Scf02358g02002.1	sp|Q9SFB5|SCP27_ARATH **** Serine carboxypeptidase-like 27 IPR001563 (Peptidase S10, serine carboxypeptidase), IPR029058 (Alpha/Beta hydrolase fold) GO:0004185 (serine-type carboxypeptidase activity), GO:0006508 (proteolysis);sp|Q9M099|SCP24_ARATH **** Ser		2	2	2	NaN	NaN	NaN	NaN	NaN	-2.74953	NaN	NaN	-2.46193	-2.81046	-3.00473	-2.47017
1597	Niben101Scf02358g03019.1	sp|Q2RKX8|LEPA_MOOTA ***- Elongation factor 4 IPR005225 (Small GTP-binding protein domain), IPR006297 (Elongation factor 4), IPR027417 (P-loop containing nucleoside triphosphate hydrolase) GO:0003924 (GTPase activity), GO:0005525 (GTP binding)		8	8	2	NaN	NaN	7	-0.157465	-0.252638	-0.560457	-0.267258	-0.300526	-0.405758	-0.35235	NaN	-0.246267
1598	Niben101Scf02359g00009.1	sp|P55748|CBP22_HORVU **** Serine carboxypeptidase II-2 IPR001563 (Peptidase S10, serine carboxypeptidase), IPR029058 (Alpha/Beta hydrolase fold) GO:0004185 (serine-type carboxypeptidase activity), GO:0006508 (proteolysis)		8	8	8	NaN	NaN	NaN	0.438284	0.385914	0.0507526	-0.0820999	0.191175	0.737095	0.353376	0.047224	0.71456
1599	Niben101Scf02360g03003.1	sp|A4YVM3|CLPX_BRASO **** ATP-dependent Clp protease ATP-binding subunit ClpX IPR003959 (ATPase, AAA-type, core), IPR004487 (Clp protease, ATP-binding subunit ClpX), IPR027417 (P-loop containing nucleoside triphosphate hydrolase) GO:0005524 (ATP binding),		3	3	1	NaN	NaN	NaN	NaN	-3.48342	-3.98075	-3.16423	NaN	-3.8143	-3.4212	-3.97405	-4.10077
1603	Niben101Scf02366g06002.1	ref|WP_002802095.1| *-*- membrane protein [Microcystis aerugin [Microcystis aeruginosa PCC 9701] IPR021275 (Protein of unknown function DUF2854)		6	6	3	NaN	NaN	NaN	-0.786035	-0.542814	-0.121948	-0.461712	-0.355	-0.307268	-0.773327	-1.21627	-1.15286
1604	Niben101Scf02537g00004.1	sp|Q6ZKC0|14333_ORYSJ ***- 14-3-3-like protein GF14-C IPR000308 (14-3-3 protein), IPR023409 (14-3-3 protein, conserved site), IPR023410 (14-3-3 domain) GO:0019904 (protein domain specific binding);sp|Q6ZKC0|14333_ORYSJ ***- 14-3-3-like protein GF14-C IPR00		19	19	9	NaN	NaN	NaN	4.0341	3.8615	4.16482	3.79911	4.28027	4.23602	4.01869	3.86055	4.3804
1606	Niben101Scf02367g05038.1	AT4G09010.1 **** ascorbate peroxidase 4 LENGTH=349 IPR010255 (Haem peroxidase) GO:0004601 (peroxidase activity), GO:0006979 (response to oxidative stress), GO:0020037 (heme binding), GO:0055114 (oxidation-reduction process)		10	10	8	NaN	NaN	NaN	2.35394	2.44492	2.35468	2.35206	2.51154	2.42442	2.3485	2.22521	2.28768
1607	Niben101Scf02370g02007.1	sp|P50346|RLA0_SOYBN ***- 60S acidic ribosomal protein P0 IPR001790 (Ribosomal protein L10/acidic P0), IPR001813 (Ribosomal protein L10/L12) GO:0003735 (structural constituent of ribosome), GO:0005622 (intracellular), GO:0005840 (ribosome), GO:0006414 (tra		9	9	2	NaN	NaN	NaN	3.35215	3.9907	3.61058	3.68508	3.91008	3.83987	3.49834	3.62201	3.77482
1608	Niben101Scf02373g05008.1	sp|Q9SYT0|ANXD1_ARATH ***- Annexin D1 IPR001464 (Annexin) GO:0005509 (calcium ion binding), GO:0005544 (calcium-dependent phospholipid binding)		16	8	5	NaN	NaN	NaN	0.385168	-0.24069	0.298718	0.139086	0.273035	0.831627	0.269571	-0.689993	0.195215
1609	Niben101Scf02378g02004.1	sp|Q39255|SKP1A_ARATH ***- SKP1-like protein 1A IPR001232 (S-phase kinase-associated protein 1-like) GO:0006511 (ubiquitin-dependent protein catabolic process);sp|Q39255|SKP1A_ARATH ***- SKP1-like protein 1A IPR001232 (S-phase kinase-associated protein 1-l		5	5	1	NaN	NaN	NaN	0.654461	0.946642	0.345921	0.708565	0.626163	0.426977	0.952969	0.591452	0.503134
1610	Niben101Scf02381g04022.1	sp|P26573|RBS8_NICPL ***- Ribulose bisphosphate carboxylase small chain 8B, chloroplastic IPR000894 (Ribulose bisphosphate carboxylase small chain, domain), IPR024680 (Ribulose-1,5-bisphosphate carboxylase small subunit, N-terminal), IPR024681 (Ribulose bi		9	1	1	NaN	NaN	NaN	-1.67269	-3.45421	-1.71943	-3.61493	-3.28144	-2.75736	-2.58722	-2.74412	-3.06588
1611	Niben101Scf02384g00024.1	sp|Q9SIV2|PSD2A_ARATH **** 26S proteasome non-ATPase regulatory subunit 2 homolog A IPR016643 (26S proteasome regulatory complex, non-ATPase subcomplex, Rpn1 subunit) GO:0000502 (proteasome complex), GO:0005488 (binding), GO:0030234 (enzyme regulator activ		23	23	2	NaN	NaN	NaN	1.39656	1.75865	0.937384	1.14304	1.32838	1.3368	0.922316	1.51356	1.43789
1613	Niben101Scf02395g02002.1	sp|A5D2S3|TRUB_PELTS *-** tRNA pseudouridine synthase B IPR002501 (Pseudouridine synthase II), IPR015947 (PUA-like domain) GO:0001522 (pseudouridine synthesis), GO:0003723 (RNA binding), GO:0006396 (RNA processing), GO:0009451 (RNA modification), GO:000998		7	7	7	NaN	NaN	NaN	-1.23749	-1.31772	-0.756063	-1.16934	-0.415728	-0.224459	-1.06858	-0.983419	-0.136934
1614	Niben101Scf02401g01001.1	sp|Q61011|GBB3_MOUSE **** Guanine nucleotide-binding protein G(I)/G(S)/G(T) subunit beta-3 IPR015943 (WD40/YVTN repeat-like-containing domain), IPR020472 (G-protein beta WD-40 repeat) GO:0005515 (protein binding)		14	10	3	NaN	NaN	17	0.37739	0.831224	0.770657	0.884901	0.850677	0.757517	0.73498	0.225943	1.05216
1615	Niben101Scf02402g01001.1	sp|Q6FQU5|DHH1_CANGA **** ATP-dependent RNA helicase DHH1 IPR001650 (Helicase, C-terminal), IPR014001 (Helicase superfamily 1/2, ATP-binding domain), IPR014014 (RNA helicase, DEAD-box type, Q motif), IPR027417 (P-loop containing nucleoside triphosphate hyd		4	4	4	NaN	NaN	NaN	-1.4592	-1.39279	-1.75629	-1.63387	-1.42374	-1.40213	-1.72187	-1.7984	-1.26934
1616	Niben101Scf07981g01018.1	sp|P0CQ86|DBP5_CRYNJ **** ATP-dependent RNA helicase DBP5 IPR001650 (Helicase, C-terminal), IPR014001 (Helicase superfamily 1/2, ATP-binding domain), IPR014014 (RNA helicase, DEAD-box type, Q motif), IPR027417 (P-loop containing nucleoside triphosphate hyd		11	11	11	NaN	NaN	NaN	0.427239	0.898697	0.711031	0.665115	0.731209	0.794111	0.657068	-0.0148983	0.455011
1617	Niben101Scf02406g01018.1	sp|B0KK45|ARGC_PSEPG **** N-acetyl-gamma-glutamyl-phosphate reductase IPR000706 (N-acetyl-gamma-glutamyl-phosphate reductase, type 1), IPR012280 (Semialdehyde dehydrogenase, dimerisation domain), IPR016040 (NAD(P)-binding domain) GO:0003942 (N-acetyl-gamma		8	8	8	NaN	NaN	NaN	0.0291882	0.542866	-0.42242	-0.0572796	-0.0704155	-0.309013	0.241352	0.247206	-0.00109863
1618	Niben101Scf02407g01016.1	sp|Q6IQ97|RBM41_DANRE *-** RNA-binding protein 4.1 IPR012677 (Nucleotide-binding alpha-beta plait domain) GO:0000166 (nucleotide binding), GO:0003676 (nucleic acid binding);Unknown protein		2	2	1	NaN	NaN	NaN	NaN	NaN	-3.28316	-3.3663	-3.41026	-2.91279	-3.49504	-3.60684	-2.82452
1620	Niben101Scf02407g04002.1	sp|P52174|NDKA1_BOVIN ***- Nucleoside diphosphate kinase A 1 IPR001564 (Nucleoside diphosphate kinase);sp|P52174|NDKA1_BOVIN ***- Nucleoside diphosphate kinase A 1 IPR001564 (Nucleoside diphosphate kinase);sp|P52174|NDKA1_BOVIN **** Nucleoside diphosphate		8	8	5	NaN	NaN	52	3.37786	2.9841	2.78238	3.13757	3.42291	3.17233	3.30219	3.4517	3.70353
1621	Niben101Scf02407g13009.1	gb|AAF14244.1|AF110228_1 *-*- nuclear RNA binding protein A [Spinacia oleracea] IPR006861 (Hyaluronan/mRNA-binding protein), IPR019084 (Stm1, N-terminal)		5	5	2	NaN	NaN	NaN	NaN	-3.08238	-0.72858	NaN	NaN	-2.42802	NaN	NaN	NaN
1622	Niben101Scf02407g13011.1	sp|Q4KKR8|SYGB_PSEF5 --** Glycine--tRNA ligase beta subunit IPR006194 (Glycine-tRNA synthetase, heterodimeric) GO:0000166 (nucleotide binding), GO:0004820 (glycine-tRNA ligase activity), GO:0005524 (ATP binding), GO:0005737 (cytoplasm), GO:0006426 (glycyl-		2	2	2	NaN	NaN	NaN	-2.7611	-2.24952	-2.81234	-2.21196	-2.24466	-2.54884	NaN	-2.40492	-2.61098
1623	Niben101Scf02407g13012.1	sp|B1Y7P3|SYGA_LEPCP *-** Glycine--tRNA ligase alpha subunit IPR006194 (Glycine-tRNA synthetase, heterodimeric) GO:0000166 (nucleotide binding), GO:0004820 (glycine-tRNA ligase activity), GO:0005524 (ATP binding), GO:0005737 (cytoplasm), GO:0006426 (glycyl		19	19	19	NaN	NaN	NaN	1.51546	2.00851	1.28174	1.69906	1.51363	1.34624	1.37752	1.31441	1.18591
1625	Niben101Scf02408g03019.1	ref|WP_003492319.1| ***- peptidase M16 [Cl [Clostridium sporogenes PA 3679] IPR011249 (Metalloenzyme, LuxS/M16 peptidase-like), IPR013578 (Peptidase M16C associated) GO:0003824 (catalytic activity), GO:0006508 (proteolysis), GO:0046872 (metal ion binding);		50	50	50	NaN	NaN	NaN	3.79966	3.94632	3.79139	3.99719	3.87878	3.89812	3.7865	4.03629	3.76067
1627	Niben101Scf02411g01001.1	sp|A7NY33|PER4_VITVI **** Peroxidase 4 IPR010255 (Haem peroxidase) GO:0004601 (peroxidase activity), GO:0006979 (response to oxidative stress), GO:0020037 (heme binding), GO:0055114 (oxidation-reduction process);sp|Q9FLC0|PER52_ARATH **** Peroxidase 52 IPR		5	5	3	NaN	NaN	NaN	-1.52056	NaN	-1.87515	-1.41382	-1.52537	0.663696	-0.535408	-0.616985	-1.56954
1628	Niben101Scf02413g04014.1	sp|Q1RJT3|ODP2_RICBR **** Dihydrolipoyllysine-residue acetyltransferase component of pyruvate dehydrogenase complex IPR006257 (Dihydrolipoyllysine-residue acetyltransferase component of pyruvate dehydrogenase complex), IPR023213 (Chloramphenicol acetyltran		9	9	2	NaN	NaN	NaN	0.453934	0.0475273	0.513002	0.124374	0.701092	0.764749	0.901157	1.10753	0.606325
1629	Niben101Scf04217g05006.1	AT1G12310.1 **** Calcium-binding EF-hand family protein LENGTH=148 IPR011992 (EF-hand domain pair) GO:0005509 (calcium ion binding);AT1G12310.1 **** Calcium-binding EF-hand family protein LENGTH=148 IPR011992 (EF-hand domain pair) GO:0005509 (calcium ion b		7	7	2	NaN	NaN	NaN	0.231148	-0.115129	0.212095	-0.060154	0.18251	0.166145	0.322912	0.422611	0.0305386
1632	Niben101Scf02427g02013.1	sp|O82328|GASA7_ARATH ***- Gibberellin-regulated protein 7 IPR003854 (Gibberellin regulated protein)		2	2	2	NaN	NaN	NaN	-1.11387	-4.12097	-3.13498	-3.53228	-3.48775	-3.36099	-3.7431	-3.79054	-3.96879
1634	Niben101Scf03530g02009.1	AT1G77670.1 **** Pyridoxal phosphate (PLP)-dependent transferases superfamily protein LENGTH=440 IPR015424 (Pyridoxal phosphate-dependent transferase) GO:0003824 (catalytic activity), GO:0009058 (biosynthetic process), GO:0030170 (pyridoxal phosphate bindi		8	8	8	NaN	NaN	NaN	-0.744854	-0.855286	-0.915659	-0.681591	-0.322245	-0.263512	-0.466103	-1.22823	-0.453802
1636	Niben101Scf02435g01007.1	ref|WP_008319174.1| ***- Protein of unknown function (DUF1092) [Leptolyngbya sp. PCC 6406] IPR009472 (Protein of unknown function DUF1092)		6	6	6	NaN	NaN	NaN	-0.914919	-0.852753	-0.641231	-0.996946	-0.823757	-1.15051	-1.2084	-1.6407	-1.17337
1637	Niben101Scf02436g00004.1	sp|Q39639|PLSB_CUCSA **** Glycerol-3-phosphate acyltransferase, chloroplastic IPR016222 (Glycerol-3-phosphate O-acyltransferase, chloroplast) GO:0004366 (glycerol-3-phosphate O-acyltransferase activity), GO:0006650 (glycerophospholipid metabolic process),		11	3	3	NaN	NaN	NaN	-0.573601	0.560671	-0.0747414	0.368011	0.156056	0.105291	0.0557308	-0.203306	-0.170042
1638	Niben101Scf02437g07004.1	sp|Q7TUS3|CH10_PROMM *-*- 10 kDa chaperonin IPR020818 (Chaperonin Cpn10) GO:0005524 (ATP binding), GO:0005737 (cytoplasm), GO:0006457 (protein folding)		13	3	3	NaN	NaN	NaN	1.41315	0.936544	0.673389	1.27518	0.731649	0.960749	1.96213	1.46335	0.528398
1639	Niben101Scf02438g02001.1	AT1G06290.1 **** acyl-CoA oxidase 3 LENGTH=675 IPR009075 (Acyl-CoA dehydrogenase/oxidase C-terminal), IPR012258 (Acyl-CoA oxidase) GO:0003995 (acyl-CoA dehydrogenase activity), GO:0003997 (acyl-CoA oxidase activity), GO:0005777 (peroxisome), GO:0006631 (fa		2	2	2	NaN	NaN	NaN	NaN	NaN	-2.93834	-2.32321	NaN	NaN	NaN	-1.84808	-2.36558
1643	Niben101Scf02442g00014.1	AT1G62780.1 ***- unknown protein;FUNCTIONS IN: molecular_function unknown;INVOLVED IN: biological_process unknown;LOCATED IN: chloroplast, chloroplast stroma;EXPRESSED IN: 22 plant structures;EXPRESSED DURING: 14 growth stages;Has 94 Blast hits to 94		10	10	3	NaN	NaN	NaN	1.86576	1.82438	1.96547	2.09102	1.78174	1.61472	2.29774	1.79248	1.6256
1644	Niben101Scf02442g00015.1	sp|Q86TZ1|TTC6_HUMAN *-*- Tetratricopeptide repeat protein 6 IPR006636 (Heat shock chaperonin-binding), IPR011990 (Tetratricopeptide-like helical domain) GO:0005515 (protein binding)		6	6	2	NaN	NaN	NaN	-0.568287	0.121984	0.0564537	0.249575	0.51034	0.105192	-0.282784	0.226192	0.647909
1645	Niben101Scf08194g02006.1	sp|Q8RBI7|DAPH_CALS4 ***- 2,3,4,5-tetrahydropyridine-2,6-dicarboxylate N-acetyltransferase IPR011004 (Trimeric LpxA-like);sp|Q8RBI7|DAPH_CALS4 ***- 2,3,4,5-tetrahydropyridine-2,6-dicarboxylate N-acetyltransferase IPR011004 (Trimeric LpxA-like);sp|C3KTL7|DA		3	3	3	NaN	NaN	NaN	NaN	-2.94529	-1.5789	-3.012	-0.952072	-2.81987	NaN	NaN	-3.28887
1646	Niben101Scf02451g01004.1	sp|B6EPQ0|BIOH_ALISL ***- Pimeloyl-[acyl-carrier protein] methyl ester esterase IPR029058 (Alpha/Beta hydrolase fold)		6	6	6	NaN	NaN	NaN	-0.614409	-0.754526	-1.02835	-1.28544	-0.591356	-1.02095	-1.45542	-0.728153	-1.43332
1647	Niben101Scf16439g00004.1	sp|A3CT12|RS8_METMJ ***- 30S ribosomal protein S8 IPR000630 (Ribosomal protein S8) GO:0003735 (structural constituent of ribosome), GO:0005840 (ribosome), GO:0006412 (translation);sp|A3CT12|RS8_METMJ ***- 30S ribosomal protein S8 IPR000630 (Ribosomal prote		8	8	8	NaN	NaN	NaN	2.99405	2.37692	2.82966	2.96556	2.75719	2.81949	2.73954	3.02971	2.26225
1648	Niben101Scf02452g05006.1	AT1G21600.1 ***- plastid transcriptionally active 6 LENGTH=328;AT1G21600.1 ***- plastid transcriptionally active 6 LENGTH=328;AT1G21600.1 *-*- plastid transcriptionally active 6 LENGTH=328		2	2	2	NaN	NaN	NaN	NaN	NaN	-3.05011	-2.49417	-2.69096	NaN	-2.60748	NaN	-2.77114
1649	Niben101Scf02455g00014.1	sp|Q8FLY8|GLPK_COREF **** Glycerol kinase IPR005999 (Glycerol kinase) GO:0004370 (glycerol kinase activity), GO:0005975 (carbohydrate metabolic process), GO:0006072 (glycerol-3-phosphate metabolic process), GO:0016773 (phosphotransferase activity, alcohol		4	4	4	NaN	NaN	NaN	-1.68245	-1.85753	NaN	-1.77935	-1.57617	-1.19463	NaN	-1.80427	-1.39978
1650	Niben101Scf02455g01010.1	AT1G15730.1 ***- Cobalamin biosynthesis CobW-like protein LENGTH=448 IPR003495 (CobW/HypB/UreG domain), IPR011629 (Cobalamin (vitamin B12) biosynthesis CobW-like, C-terminal), IPR027417 (P-loop containing nucleoside triphosphate hydrolase)		15	15	4	NaN	NaN	NaN	2.25987	2.08165	1.87226	2.15987	1.9092	1.77337	2.38549	2.07417	2.38594
1651	Niben101Scf02455g02002.1	AT1G80490.2 ***- TOPLESS-related 1 LENGTH=1120 IPR006594 (LisH dimerisation motif), IPR006595 (CTLH, C-terminal LisH motif), IPR015943 (WD40/YVTN repeat-like-containing domain), IPR027728 (Topless family) GO:0005515 (protein binding), GO:0006355 (regulatio		5	5	2	NaN	NaN	3	-0.578793	-1.08386	-0.671448	-0.147755	-1.57746	-0.519337	-1.41837	-0.669266	-0.314932
1653	Niben101Scf02459g00024.1	sp|P27518|CB21_GOSHI ***- Chlorophyll a-b binding protein 151, chloroplastic IPR022796 (Chlorophyll A-B binding protein), IPR023329 (Chlorophyll a/b binding protein domain) GO:0009765 (photosynthesis, light harvesting), GO:0016020 (membrane)		6	6	3	NaN	NaN	NaN	4.89735	5.25113	5.49464	5.40616	5.15552	5.08906	4.6791	4.51322	4.9286
1654	Niben101Scf02459g09004.1	sp|O82528|RL15_PETHY ***- 60S ribosomal protein L15 IPR000439 (Ribosomal protein L15e) GO:0003735 (structural constituent of ribosome), GO:0005622 (intracellular), GO:0005840 (ribosome), GO:0006412 (translation);sp|O82528|RL15_PETHY ***- 60S ribosomal prot		9	9	7	NaN	NaN	NaN	1.51781	1.92681	2.06438	1.92844	2.04684	2.05099	1.47685	1.57754	1.27565
1655	Niben101Scf02461g00003.1	AT1G79550.1 **** phosphoglycerate kinase LENGTH=401 IPR001576 (Phosphoglycerate kinase) GO:0004618 (phosphoglycerate kinase activity), GO:0006096 (glycolytic process)		25	18	9	NaN	NaN	NaN	3.66724	3.90643	3.74832	3.82687	3.64745	3.68964	3.8773	3.66673	3.63933
1656	Niben101Scf02461g00004.1	AT1G56190.1 **** Phosphoglycerate kinase family protein LENGTH=478 IPR001576 (Phosphoglycerate kinase) GO:0004618 (phosphoglycerate kinase activity), GO:0006096 (glycolytic process)		28	28	7	NaN	NaN	NaN	7.17171	7.65173	7.39936	7.26803	7.21029	7.11976	7.2991	6.99495	7.09761
1657	Niben101Scf05688g11014.1	sp|Q96GG9|DCNL1_HUMAN ***- DCN1-like protein 1 IPR009060 (UBA-like), IPR014764 (Defective-in-cullin neddylation protein) GO:0005515 (protein binding);sp|Q96GG9|DCNL1_HUMAN ***- DCN1-like protein 1 IPR009060 (UBA-like), IPR014764 (Defective-in-cullin neddyl		2	2	2	NaN	NaN	NaN	NaN	NaN	-3.44186	-2.68566	-2.18024	-2.91176	-3.94478	-2.53885	-3.55077
1658	Niben101Scf02462g03001.1	sp|Q5TJE6|PFD6_CANFA *-** Prefoldin subunit 6 IPR009053 (Prefoldin) GO:0006457 (protein folding), GO:0016272 (prefoldin complex), GO:0051082 (unfolded protein binding);sp|Q5TJE6|PFD6_CANFA **** Prefoldin subunit 6 IPR009053 (Prefoldin) GO:0006457 (protein		2	2	2	NaN	NaN	NaN	NaN	NaN	-2.1109	NaN	NaN	-1.99952	-1.24261	NaN	-1.83957
1659	Niben101Scf02463g00001.1	sp|P52230|THIO1_STRCO ***- Thioredoxin-1 IPR005746 (Thioredoxin), IPR012336 (Thioredoxin-like fold) GO:0006662 (glycerol ether metabolic process), GO:0015035 (protein disulfide oxidoreductase activity), GO:0045454 (cell redox homeostasis)		6	1	1	NaN	NaN	NaN	-3.02159	-2.92327	NaN	-1.99002	-3.14809	-3.27604	NaN	NaN	NaN
1662	Niben101Scf05804g04012.1	sp|Q5XIA4|CNO10_RAT ***- CCR4-NOT transcription complex subunit 10 IPR011990 (Tetratricopeptide-like helical domain) GO:0005515 (protein binding);sp|Q5XIA4|CNO10_RAT *-*- CCR4-NOT transcription complex subunit 10 IPR011990 (Tetratricopeptide-like helical d		1	1	1	NaN	NaN	NaN	NaN	-2.93464	NaN	-2.63417	-2.24646	-2.47422	NaN	NaN	NaN
1663	Niben101Scf02468g01007.1	sp|Q80WA4|NOVA1_RAT *-** RNA-binding protein Nova-1 IPR004087 (K Homology domain) GO:0003676 (nucleic acid binding), GO:0003723 (RNA binding);sp|P51513|NOVA1_HUMAN *-** RNA-binding protein Nova-1 IPR004087 (K Homology domain) GO:0003676 (nucleic acid bindi		4	4	3	NaN	NaN	NaN	-1.57696	-1.80817	-1.98093	-1.30499	-1.77296	-2.08382	-2.38213	NaN	-2.07799
1664	Niben101Scf02468g02007.1	AT3G05420.2 **** acyl-CoA binding protein 4 LENGTH=669 IPR011043 (Galactose oxidase/kelch, beta-propeller), IPR015915 (Kelch-type beta propeller) GO:0005515 (protein binding)		5	5	2	NaN	NaN	NaN	-1.58566	-2.28769	NaN	-2.03793	-1.76015	-2.15417	-1.53884	-2.4221	-1.66599
1665	Niben101Scf02469g01001.1	AT3G54660.1 **** glutathione reductase LENGTH=565 IPR013027 (FAD-dependent pyridine nucleotide-disulphide oxidoreductase), IPR016156 (FAD/NAD-linked reductase, dimerisation domain), IPR023753 (Pyridine nucleotide-disulphide oxidoreductase, FAD/NAD(P)-bindi		19	19	3	NaN	NaN	NaN	2.0255	2.28268	1.76977	1.95303	1.77107	1.75898	2.03192	2.0236	1.87051
1666	Niben101Scf02979g00004.1	sp|Q498C5|ABRAL_XENLA ***- Costars family protein ABRACL IPR027817 (Costars domain);sp|Q498C5|ABRAL_XENLA ***- Costars family protein ABRACL IPR027817 (Costars domain)		3	3	3	NaN	NaN	NaN	-2.22055	-1.95789	-2.04639	-2.29117	-1.78225	-2.07921	-2.31907	-1.88892	-2.04326
1667	Niben101Scf02474g00015.1	AT1G15730.1 ***- Cobalamin biosynthesis CobW-like protein LENGTH=448 IPR003495 (CobW/HypB/UreG domain), IPR011629 (Cobalamin (vitamin B12) biosynthesis CobW-like, C-terminal), IPR027417 (P-loop containing nucleoside triphosphate hydrolase)		15	4	4	NaN	NaN	NaN	0.259565	-0.644589	0.563839	0.754416	0.509007	0.541424	0.0101643	0.200987	0.0861359
1669	Niben101Scf02477g00012.1	sp|Q9M0E2|RL282_ARATH ***- 60S ribosomal protein L28-2 IPR002672 (Ribosomal protein L28e), IPR029004 (Ribosomal L28e/Mak16) GO:0003735 (structural constituent of ribosome), GO:0005622 (intracellular), GO:0005840 (ribosome), GO:0006412 (translation)		5	3	2	NaN	26	NaN	-1.13138	-0.791901	-0.618473	-0.943741	-0.783838	-1.06969	-1.33989	-0.905973	-0.889685
1670	Niben101Scf02479g02013.1	sp|B0JH56|F16PA_MICAN **** Fructose-1,6-bisphosphatase class 1 IPR000146 (Fructose-1,6-bisphosphatase class 1/Sedoheputulose-1,7-bisphosphatase) GO:0005975 (carbohydrate metabolic process), GO:0042132 (fructose 1,6-bisphosphate 1-phosphatase activity), GO:		10	10	10	NaN	NaN	NaN	1.55072	1.81212	1.53107	1.71439	1.50706	1.5074	1.63908	1.64343	1.245
1671	Niben101Scf02480g02012.1	sp|Q4ZXH2|GCSP_PSEU2 **** Glycine dehydrogenase (decarboxylating) IPR020581 (Glycine cleavage system P protein) GO:0003824 (catalytic activity), GO:0004375 (glycine dehydrogenase (decarboxylating) activity), GO:0006544 (glycine metabolic process), GO:00065		46	11	11	NaN	NaN	NaN	2.80951	3.17952	3.20765	3.46753	3.25316	3.08887	2.8443	2.30288	3.26275
1672	Niben101Scf03712g00010.1	sp|Q8TW10|PSB_METKA **** Proteasome subunit beta IPR001353 (Proteasome, subunit alpha/beta), IPR029055 (Nucleophile aminohydrolases, N-terminal) GO:0004175 (endopeptidase activity), GO:0004298 (threonine-type endopeptidase activity), GO:0005839 (proteasome		7	7	7	34	34	34	0.889225	-0.143986	0.809622	0.758049	1.26677	0.927156	0.158831	0.550423	1.20988
1673	Niben101Scf02494g01018.1	AT5G62350.1 **** Plant invertase/pectin methylesterase inhibitor superfamily protein LENGTH=202 IPR006501 (Pectinesterase inhibitor domain) GO:0004857 (enzyme inhibitor activity), GO:0030599 (pectinesterase activity)		3	3	3	22	22	22	-1.14496	-1.37341	-0.837854	-1.79305	-0.743042	-0.673132	NaN	-1.2702	-0.581196
1677	Niben101Scf02502g11005.1	AT3G53130.1 ***- Cytochrome P450 superfamily protein LENGTH=539 IPR001128 (Cytochrome P450) GO:0005506 (iron ion binding), GO:0016705 (oxidoreductase activity, acting on paired donors, with incorporation or reduction of molecular oxygen), GO:0020037 (heme		13	13	13	NaN	NaN	NaN	0.110746	0.591467	0.131079	0.289265	0.504412	0.379007	0.0706615	0.544191	0.181467
1680	Niben101Scf02507g03001.1	AT4G03520.1 *-*- Thioredoxin superfamily protein LENGTH=186 IPR005746 (Thioredoxin), IPR012336 (Thioredoxin-like fold), IPR013083 (Zinc finger, RING/FYVE/PHD-type) GO:0005515 (protein binding), GO:0006662 (glycerol ether metabolic process), GO:0008270 (zin		6	6	3	NaN	NaN	NaN	3.48205	3.35109	3.41229	3.72901	3.48859	3.41645	3.42223	3.27475	2.77013
1681	Niben101Scf02513g01019.1	sp|Q4L970|COPA_STAHJ *-*- Copper-exporting P-type ATPase A IPR006121 (Heavy metal-associated domain, HMA) GO:0030001 (metal ion transport), GO:0046872 (metal ion binding)		1	1	1	NaN	NaN	NaN	-0.703798	-1.02387	-1.15178	-1.06368	-1.16899	-1.09469	-1.36973	-1.70158	-2.15578
1685	Niben101Scf02513g08007.1	sp|P13869|CB12_PETHY ***- Chlorophyll a-b binding protein, chloroplastic IPR022796 (Chlorophyll A-B binding protein), IPR023329 (Chlorophyll a/b binding protein domain) GO:0009765 (photosynthesis, light harvesting), GO:0016020 (membrane);sp|P13869|CB12_PET		9	9	5	NaN	NaN	NaN	3.72249	4.25689	4.52375	4.55483	4.46042	4.57451	3.64967	3.70578	4.05822
1688	Niben101Scf02517g18011.1	sp|Q4ULG1|ODP2_RICFE ***- Dihydrolipoyllysine-residue acetyltransferase component of pyruvate dehydrogenase complex IPR000089 (Biotin/lipoyl attachment), IPR001078 (2-oxoacid dehydrogenase acyltransferase, catalytic domain), IPR004167 (E3-binding domain),		11	3	3	NaN	NaN	NaN	-0.351515	-0.825293	-1.00668	-0.76613	-0.799833	-0.988081	NaN	NaN	-1.45425
1690	Niben101Scf02525g01006.1	AT1G04430.1 ***- S-adenosyl-L-methionine-dependent methyltransferases superfamily protein LENGTH=623 IPR004159 (Putative S-adenosyl-L-methionine-dependent methyltransferase), IPR029063 (S-adenosyl-L-methionine-dependent methyltransferase) GO:0008168 (methy		15	15	15	NaN	NaN	NaN	0.117157	-0.546734	0.73056	0.16029	0.983364	0.877167	-0.284843	-0.231182	0.547821
1692	Niben101Scf02526g02010.1	sp|B2U092|GARL_SHIB3 ***- 5-keto-4-deoxy-D-glucarate aldolase IPR015813 (Pyruvate/Phosphoenolpyruvate kinase-like domain) GO:0003824 (catalytic activity);sp|B2U092|GARL_SHIB3 ***- 5-keto-4-deoxy-D-glucarate aldolase IPR015813 (Pyruvate/Phosphoenolpyruvate		2	2	2	NaN	NaN	NaN	-2.37739	-2.45196	-2.05207	-2.51537	-2.47086	-2.20085	-2.27289	-2.39731	-2.46696
1693	Niben101Scf02537g02001.1	sp|Q9S7L9|CX6B1_ARATH **** Cytochrome c oxidase subunit 6b-1 IPR003213 (Cytochrome c oxidase, subunit VIb) GO:0004129 (cytochrome-c oxidase activity), GO:0005739 (mitochondrion)		3	3	3	NaN	NaN	NaN	NaN	NaN	-1.96856	-2.57762	-3.09165	-2.98523	-2.10605	-1.19621	-2.64498
1694	Niben101Scf02537g02002.1	sp|B0KAI8|SYS_THEP3 **** Serine--tRNA ligase IPR002317 (Serine-tRNA ligase, type1) GO:0000166 (nucleotide binding), GO:0004812 (aminoacyl-tRNA ligase activity), GO:0004828 (serine-tRNA ligase activity), GO:0005524 (ATP binding), GO:0005737 (cytoplasm), GO:		5	5	1	NaN	NaN	NaN	-0.583857	-0.207802	-0.85055	-0.382082	-0.560419	-0.654299	-0.856787	-0.489471	-0.769136
1695	Niben101Scf02537g02023.1	AT4G09010.1 **** ascorbate peroxidase 4 LENGTH=349 IPR010255 (Haem peroxidase) GO:0004601 (peroxidase activity), GO:0006979 (response to oxidative stress), GO:0020037 (heme binding), GO:0055114 (oxidation-reduction process)		6	4	4	NaN	NaN	NaN	0.830217	1.14583	0.627655	0.728579	0.763042	0.923235	0.939022	0.69993	0.59955
1698	Niben101Scf02537g14001.1	sp|Q96299|14339_ARATH ***- 14-3-3-like protein GF14 mu IPR000308 (14-3-3 protein), IPR023409 (14-3-3 protein, conserved site), IPR023410 (14-3-3 domain) GO:0019904 (protein domain specific binding)		6	1	1	NaN	NaN	NaN	-2.738	-1.85719	-1.81175	-1.78503	-1.82875	-1.34771	-2.01848	-1.93897	-1.93156
1700	Niben101Scf02538g06008.1	sp|P0AFI1|OXC_ECO57 ***- Oxalyl-CoA decarboxylase IPR011766 (Thiamine pyrophosphate enzyme, C-terminal TPP-binding), IPR012001 (Thiamine pyrophosphate enzyme, N-terminal TPP-binding domain), IPR029035 (DHS-like NAD/FAD-binding domain), IPR029061 (Thiamin d		7	7	7	NaN	NaN	NaN	-1.39641	NaN	-1.34979	-1.82486	-1.68035	-1.40749	NaN	-2.29359	-1.1761
1701	Niben101Scf02541g08002.1	sp|Q6IP09|PABPB_XENLA *-** Polyadenylate-binding protein 1-B IPR012677 (Nucleotide-binding alpha-beta plait domain) GO:0000166 (nucleotide binding), GO:0003676 (nucleic acid binding)		6	2	0	NaN	NaN	0	NaN	NaN	-1.21623	NaN	NaN	NaN	-0.330442	-0.551964	-0.833851
1704	Niben101Scf02548g06001.1	sp|Q92WD6|UGPC_RHIME *-** sn-glycerol-3-phosphate import ATP-binding protein UgpC IPR013283 (ABC transporter ABCE), IPR027417 (P-loop containing nucleoside triphosphate hydrolase) GO:0005524 (ATP binding), GO:0016887 (ATPase activity), GO:0051536 (iron-sul		12	12	12	NaN	NaN	NaN	0.740372	0.953173	0.257564	0.347382	0.538053	0.453924	0.32756	0.596466	0.764597
1705	Niben101Scf02552g00013.1	AT4G34980.1 **** subtilisin-like serine protease 2 LENGTH=764 IPR015500 (Peptidase S8, subtilisin-related) GO:0004252 (serine-type endopeptidase activity), GO:0006508 (proteolysis)		1	1	1	NaN	NaN	NaN	-2.73743	-2.60859	-3.4508	-2.43884	-3.47417	-3.24505	NaN	-2.7254	NaN
1706	Niben101Scf02553g02002.1	AT3G48730.1 **** glutamate-1-semialdehyde 2,1-aminomutase 2 LENGTH=472 IPR005814 (Aminotransferase class-III), IPR015424 (Pyridoxal phosphate-dependent transferase) GO:0003824 (catalytic activity), GO:0008483 (transaminase activity), GO:0030170 (pyridoxal		21	21	7	NaN	NaN	NaN	5.06496	5.29237	4.83493	5.31865	5.04694	4.93344	4.82307	5.13415	4.66903
1707	Niben101Scf06382g00005.1	sp|Q969T9|WBP2_HUMAN ***- WW domain-binding protein 2;sp|Q969T9|WBP2_HUMAN ***- WW domain-binding protein 2		3	3	3	NaN	NaN	NaN	-2.82329	NaN	-2.01606	-2.46495	-2.06092	-1.91305	-2.08796	-2.2219	-2.21136
1708	Niben101Scf02562g00020.1	AT4G30920.1 **** Cytosol aminopeptidase family protein LENGTH=583 IPR011356 (Leucine aminopeptidase/peptidase B) GO:0004177 (aminopeptidase activity), GO:0005622 (intracellular), GO:0005737 (cytoplasm), GO:0006508 (proteolysis), GO:0008235 (metalloexopepti		24	6	6	NaN	NaN	NaN	0.695946	0.873541	0.581322	0.698349	0.887846	0.772167	0.620317	0.776394	0.146866
1709	Niben101Scf02562g00024.1	ref|WP_025880009.1| ***- MULTISPECIES: hypothetical protein [Prochlorococcus] IPR004401 (Nucleoid-associated protein YbaB);ref|WP_025880009.1| *-*- MULTISPECIES: hypothetical protein [Prochlorococcus] IPR004401 (Nucleoid-associated protein YbaB)		6	6	6	NaN	NaN	NaN	2.43374	1.93086	2.7313	2.76838	2.34287	2.46622	2.56824	2.4479	2.57455
1710	Niben101Scf02562g01011.1	sp|G5CEW6|IF4G_WHEAT *-*- Eukaryotic translation initiation factor 4G IPR003891 (Initiation factor eIF-4 gamma, MA3), IPR016024 (Armadillo-type fold) GO:0003723 (RNA binding), GO:0005488 (binding), GO:0005515 (protein binding)		17	17	4	NaN	NaN	NaN	1.14296	1.37138	1.14374	1.14922	1.22808	1.03128	0.842291	0.465401	1.21663
1711	Niben101Scf02563g03006.1	AT3G50685.1 ***- unknown protein;Has 52 Blast hits to 46 proteins in 20 species: Archae - 0;Bacteria - 0;Metazoa - 0;Fungi - 0;Plants - 45;Viruses - 0;Other Eukaryotes - 7 (source: NCBI BLink). LENGTH=158		1	1	1	NaN	NaN	NaN	-1.90787	-0.840986	-1.23604	-1.42389	-1.666	-1.92582	-2.32367	-2.29935	-1.34525
1714	Niben101Scf02568g00011.1	sp|A1JK30|FADJ_YERE8 *-*- Fatty acid oxidation complex subunit alpha IPR029045 (ClpP/crotonase-like domain)		6	6	6	NaN	NaN	NaN	-0.942848	-1.52506	-0.636961	-0.567238	0.0985813	0.447912	-0.00465965	-1.79382	-0.293533
1717	Niben101Scf02572g02024.1	AT1G73190.1 ***- Aquaporin-like superfamily protein LENGTH=268 IPR000425 (Major intrinsic protein), IPR023271 (Aquaporin-like) GO:0005215 (transporter activity), GO:0006810 (transport), GO:0016020 (membrane);AT1G73190.1 ***- Aquaporin-like superfamily prot		4	2	2	NaN	14	14	1.46426	NaN	0.323662	1.09833	1.82023	1.11065	NaN	NaN	NaN
1719	Niben101Scf02572g03004.1	ref|WP_017965293.1| ***- LPS:glycosyltransferase [Rhizobium leguminosarum] IPR029044 (Nucleotide-diphospho-sugar transferases);ref|WP_017965293.1| ***- LPS:glycosyltransferase [Rhizobium leguminosarum] IPR029044 (Nucleotide-diphospho-sugar transferases)		4	4	4	NaN	NaN	NaN	-1.79617	NaN	NaN	-2.48865	-2.37043	-1.98766	-2.43375	-2.21633	NaN
1720	Niben101Scf02572g03008.1	sp|Q944I4|GLYK_ARATH ***- D-glycerate 3-kinase, chloroplastic IPR027417 (P-loop containing nucleoside triphosphate hydrolase)		13	4	4	NaN	NaN	NaN	-0.54933	-1.70311	0.453787	-0.279882	0.165701	0.272398	-0.44495	-0.846674	-0.292543
1722	Niben101Scf02581g00008.1	AT4G14100.1 ***- transferases, transferring glycosyl groups LENGTH=206		4	4	4	NaN	NaN	NaN	-1.62237	-2.14383	-1.55642	-0.788986	-1.41533	-0.556833	-2.0601	-2.00271	-1.78831
1723	Niben101Scf09659g01005.1	sp|P56820|EIF3D_ARATH **** Eukaryotic translation initiation factor 3 subunit D IPR007783 (Eukaryotic translation initiation factor 3 subunit D) GO:0003743 (translation initiation factor activity), GO:0005737 (cytoplasm), GO:0005852 (eukaryotic translation		8	8	5	NaN	NaN	NaN	-0.490057	-0.278759	-0.330595	-0.126202	-0.481808	-0.182415	-0.50201	-0.0494804	-0.74205
1724	Niben101Scf02581g03002.1	sp|Q9BXT4|TDRD1_HUMAN *-*- Tudor domain-containing protein 1 IPR016685 (RNA-induced silencing complex, nuclease component Tudor-SN) GO:0016442 (RISC complex), GO:0031047 (gene silencing by RNA)		26	7	6	NaN	NaN	NaN	0.237904	0.505764	0.076992	0.494566	0.568848	0.517397	0.180769	0.352032	0.441311
1726	Niben101Scf02581g05010.1	sp|Q3J5H6|GLND_RHOS4 --*- Bifunctional uridylyltransferase/uridylyl-removing enzyme		11	11	3	NaN	NaN	NaN	4.00494	3.94702	4.65751	3.89081	4.21718	4.09789	3.8529	3.82837	3.83632
1727	Niben101Scf02581g05011.1	AT1G09760.1 ***- U2 small nuclear ribonucleoprotein A LENGTH=249 IPR001611 (Leucine-rich repeat) GO:0005515 (protein binding)		5	5	5	NaN	NaN	NaN	-2.23021	-2.57479	-2.70939	-2.0667	-2.36122	-2.35845	-1.79994	-2.18246	-2.50225
1728	Niben101Scf02582g00003.1	sp|P41099|RLA2_PARAR *-*- 60S acidic ribosomal protein P2 IPR001813 (Ribosomal protein L10/L12) GO:0003735 (structural constituent of ribosome), GO:0005622 (intracellular), GO:0005840 (ribosome), GO:0006414 (translational elongation)		5	5	2	NaN	NaN	NaN	1.65504	2.83604	2.26102	2.37819	2.82238	2.24956	2.22234	2.79368	3.24191
1729	Niben101Scf02583g02013.1	sp|Q06721|RCA_ANASC ***- Ribulose bisphosphate carboxylase/oxygenase activase IPR003959 (ATPase, AAA-type, core), IPR027417 (P-loop containing nucleoside triphosphate hydrolase) GO:0005524 (ATP binding)		31	31	2	NaN	NaN	NaN	7.42908	7.52045	7.72695	7.62479	7.78136	7.67709	7.69733	7.52565	7.52891
1736	Niben101Scf02606g03020.1	AT1G79790.1 **** Haloacid dehalogenase-like hydrolase (HAD) superfamily protein LENGTH=245 IPR006439 (HAD hydrolase, subfamily IA), IPR023214 (HAD-like domain) GO:0008152 (metabolic process), GO:0016787 (hydrolase activity)		3	3	3	NaN	NaN	NaN	-2.35461	-2.51374	-3.28479	-1.71782	-2.10978	-2.13746	NaN	NaN	NaN
1737	Niben101Scf02608g01016.1	gb|AGV54220.1| -**- synechocystis YCF37-like protein [Phaseolus vulgaris];ref|XP_007047099.1| *-*- Synechocystis YCF37 [Theobroma cacao] gb|EOX91256.1| Synechocystis YCF37 [Theobroma cacao]		1	1	1	NaN	NaN	NaN	-1.23235	-0.630415	-0.615009	-0.967096	NaN	-1.01836	-2.00184	-0.946716	-2.12453
1738	Niben101Scf05943g00002.1	sp|Q40459|PSBO_TOBAC **** Oxygen-evolving enhancer protein 1, chloroplastic IPR002628 (Photosystem II PsbO, manganese-stabilising), IPR011250 (Outer membrane protein/outer membrane enzyme PagP , beta-barrel) GO:0005509 (calcium ion binding), GO:0009279 (ce		21	21	8	NaN	NaN	NaN	5.93752	6.08643	6.65167	6.36554	6.27755	6.36893	6.29017	5.84001	5.94032
1740	Niben101Scf08523g00026.1	sp|Q9ATF5|RL18A_CASSA ***- 60S ribosomal protein L18a IPR023573 (Ribosomal protein L18a/LX), IPR028877 (50S ribosomal protein L18Ae/60S ribosomal protein L20 and L18a) GO:0003735 (structural constituent of ribosome), GO:0005840 (ribosome), GO:0006412 (tran		7	7	7	NaN	NaN	NaN	1.84105	0.782887	2.39787	1.30137	1.52195	1.41308	1.03259	0.717278	1.7299
1741	Niben101Scf02613g02021.1	AT3G27190.1 **** uridine kinase-like 2 LENGTH=483 IPR000764 (Uridine kinase like), IPR027417 (P-loop containing nucleoside triphosphate hydrolase), IPR029057 (Phosphoribosyltransferase-like) GO:0004849 (uridine kinase activity), GO:0005524 (ATP binding), G		4	4	3	NaN	NaN	NaN	-0.967567	-1.57562	-0.762846	-0.608559	-0.956904	-0.679592	-1.35693	-1.0873	-1.31669
1742	Niben101Scf02614g00010.1	sp|P93847|RL10_SOLME ***- 60S ribosomal protein L10 IPR001197 (Ribosomal protein L10e), IPR016180 (Ribosomal protein L10e/L16) GO:0003735 (structural constituent of ribosome), GO:0005622 (intracellular), GO:0005840 (ribosome), GO:0006412 (translation);sp|P		10	10	2	NaN	NaN	NaN	2.88734	1.96854	3.36891	2.71588	3.38547	3.1573	2.45973	2.3535	2.89143
1743	Niben101Scf02622g09005.1	sp|Q1RJT3|ODP2_RICBR ***- Dihydrolipoyllysine-residue acetyltransferase component of pyruvate dehydrogenase complex IPR000089 (Biotin/lipoyl attachment), IPR001078 (2-oxoacid dehydrogenase acyltransferase, catalytic domain), IPR004167 (E3-binding domain),		3	3	2	NaN	NaN	NaN	NaN	NaN	NaN	NaN	-3.24713	NaN	-2.46034	NaN	-2.21334
1744	Niben101Scf02622g10003.1	AT3G52990.1 *-** Pyruvate kinase family protein LENGTH=527 IPR001697 (Pyruvate kinase) GO:0000287 (magnesium ion binding), GO:0003824 (catalytic activity), GO:0004743 (pyruvate kinase activity), GO:0006096 (glycolytic process), GO:0030955 (potassium ion bi		8	7	7	48	NaN	NaN	1.77839	1.93147	1.4987	1.3474	1.69879	1.44166	1.53964	1.36894	2.00367
1746	Niben101Scf02622g12006.1	sp|Q8DLG8|ATPB_THEEB *-** ATP synthase subunit beta IPR005722 (ATPase, F1 complex, beta subunit) GO:0015986 (ATP synthesis coupled proton transport), GO:0015992 (proton transport), GO:0046034 (ATP metabolic process), GO:0046933 (proton-transporting ATP syn		1	1	1	NaN	NaN	NaN	2.79826	3.86284	3.47138	3.55685	3.24089	3.2244	3.04603	1.50024	2.78375
1747	Niben101Scf02622g12036.1	sp|P0CC94|NU2C1_NANDO *-** NAD(P)H-quinone oxidoreductase subunit 2 A, chloroplastic IPR000834 (Peptidase M14, carboxypeptidase A), IPR001750 (NADH:quinone oxidoreductase/Mrp antiporter, membrane subunit), IPR005717 (Ribosomal protein S7, bacterial/organel		3	3	2	NaN	NaN	NaN	1.41684	1.82451	1.62027	1.55711	1.19118	1.29817	1.30728	0.321384	0.457365
1748	Niben101Scf02626g00011.1	sp|Q3E902|RS212_ARATH *-*- 40S ribosomal protein S21-2 IPR000620 (EamA domain), IPR001931 (Ribosomal protein S21e), IPR030184 (WAT1-related protein) GO:0003735 (structural constituent of ribosome), GO:0005622 (intracellular), GO:0005840 (ribosome), GO:0006		4	4	4	NaN	NaN	NaN	2.2307	2.50485	1.40556	1.90108	2.11847	1.79245	1.5514	1.74527	2.01451
1752	Niben101Scf09467g02011.1	sp|Q7S6J4|HSE1_NEUCR *-*- Class E vacuolar protein-sorting machinery protein hse1 IPR008942 (ENTH/VHS) GO:0006886 (intracellular protein transport);sp|Q0U4Z8|VPS27_PHANO *-*- Vacuolar protein sorting-associated protein 27 IPR004152 (GAT domain), IPR008942		2	2	2	NaN	NaN	NaN	-3.30161	-3.06806	-3.52519	-3.36865	NaN	-2.28221	-3.58275	-3.4942	-3.92204
1753	Niben101Scf09467g02007.1	sp|A6UWV8|RS5_META3 **** 30S ribosomal protein S5 IPR000851 (Ribosomal protein S5), IPR014720 (Double-stranded RNA-binding domain) GO:0003723 (RNA binding), GO:0003735 (structural constituent of ribosome), GO:0005840 (ribosome), GO:0006412 (translation), G		8	8	3	NaN	NaN	NaN	3.11485	3.57167	3.53463	4.04723	3.85658	3.82153	3.44363	3.39222	3.74182
1755	Niben101Scf02652g01033.1	sp|Q6YXM7|CLPP_PHYPA ***- ATP-dependent Clp protease proteolytic subunit IPR023562 (Clp protease proteolytic subunit /Translocation-enhancing protein TepA), IPR029045 (ClpP/crotonase-like domain) GO:0004252 (serine-type endopeptidase activity), GO:0006508		7	7	3	NaN	NaN	NaN	0.544956	0.770338	0.396496	0.603783	0.530212	0.49766	0.724041	0.447374	0.452488
1757	Niben101Scf02653g04017.1	AT2G39795.1 **** Mitochondrial glycoprotein family protein LENGTH=250 IPR003428 (Mitochondrial glycoprotein) GO:0005759 (mitochondrial matrix)		2	2	2	NaN	NaN	NaN	-1.75637	-1.63505	NaN	-2.36724	-2.11905	-2.20269	-1.70271	-2.09265	-2.71433
1761	Niben101Scf02665g04015.1	sp|P34114|PHS2_DICDI **** Glycogen phosphorylase 2 IPR000811 (Glycosyl transferase, family 35) GO:0004645 (phosphorylase activity), GO:0005975 (carbohydrate metabolic process), GO:0008184 (glycogen phosphorylase activity), GO:0030170 (pyridoxal phosphate b		28	4	4	NaN	NaN	NaN	-1.1912	-1.19919	-0.478336	-0.512867	-0.556629	-0.893398	-2.68662	-0.964426	-1.58778
1762	Niben101Scf02665g09004.1	sp|Q23919|PGM1_DICDI ***- Phosphoglucomutase-1 IPR005841 (Alpha-D-phosphohexomutase superfamily) GO:0000287 (magnesium ion binding), GO:0005975 (carbohydrate metabolic process), GO:0016868 (intramolecular transferase activity, phosphotransferases)		14	3	3	NaN	NaN	NaN	-0.601564	-0.368876	-0.846726	-0.110804	-0.282848	-0.259941	-0.981411	-1.33599	-0.333916
1763	Niben101Scf02665g09009.1	sp|P36871|PGM1_HUMAN *-*- Phosphoglucomutase-1 IPR005843 (Alpha-D-phosphohexomutase, C-terminal), IPR016055 (Alpha-D-phosphohexomutase, alpha/beta/alpha I/II/III) GO:0005975 (carbohydrate metabolic process), GO:0016868 (intramolecular transferase activity,		12	3	3	NaN	NaN	NaN	-0.602474	-0.906309	0.0207729	-0.178772	-0.366865	-0.11932	-0.582092	-1.35192	-0.892727
1765	Niben101Scf02669g00006.1	sp|Q2L8Z4|RPOC1_GOSHI *-** DNA-directed RNA polymerase subunit beta IPR006592 (RNA polymerase, N-terminal), IPR007080 (RNA polymerase Rpb1, domain 1) GO:0003677 (DNA binding), GO:0003899 (DNA-directed RNA polymerase activity), GO:0006351 (transcription, D		1	1	1	NaN	NaN	NaN	-1.82081	-1.97083	NaN	-2.93875	-1.61415	-2.60594	NaN	-1.6683	NaN
1766	Niben101Scf02681g01015.1	sp|Q9MTQ6|RCCR_HORVU ***- Red chlorophyll catabolite reductase IPR009439 (Red chlorophyll catabolite reductase)		2	2	2	NaN	NaN	NaN	-1.66483	-1.04936	-1.911	-1.80417	-1.64043	-1.69949	-1.67361	-1.70333	-1.98698
1767	Niben101Scf02685g00006.1	sp|B2UE66|FTSH_RALPJ *-** ATP-dependent zinc metalloprotease FtsH IPR000642 (Peptidase M41), IPR003959 (ATPase, AAA-type, core), IPR027417 (P-loop containing nucleoside triphosphate hydrolase) GO:0004222 (metalloendopeptidase activity), GO:0005524 (ATP bin		13	13	6	42	42	NaN	1.62227	1.7203	2.08956	1.97484	1.8485	1.83527	2.06149	1.68427	2.06222
1768	Niben101Scf02688g01008.1	AT3G20790.1 ***- NAD(P)-binding Rossmann-fold superfamily protein LENGTH=355 IPR016040 (NAD(P)-binding domain)		2	2	2	NaN	NaN	NaN	-2.24356	-2.59145	-2.23199	NaN	NaN	NaN	NaN	NaN	NaN
1769	Niben101Scf02688g02014.1	sp|Q41238|LOX16_SOLTU ***- Linoleate 9S-lipoxygenase 6 IPR000907 (Lipoxygenase), IPR008976 (Lipase/lipooxygenase, PLAT/LH2), IPR027433 (Lipoxygenase, domain 3) GO:0005515 (protein binding), GO:0016491 (oxidoreductase activity), GO:0016702 (oxidoreductase a		2	2	2	4	4	4	NaN	NaN	-3.94408	-4.04715	-3.73336	-2.41576	-3.94424	NaN	NaN
1770	Niben101Scf02688g04013.1	sp|B2T7X5|TDH_BURPP ***- L-threonine 3-dehydrogenase IPR002085 (Alcohol dehydrogenase superfamily, zinc-type), IPR011032 (GroES (chaperonin 10)-like), IPR013149 (Alcohol dehydrogenase, C-terminal), IPR016040 (NAD(P)-binding domain) GO:0008270 (zinc ion bin		9	9	9	52	52	52	1.0812	1.38361	1.24784	1.53441	1.53519	1.32719	0.814127	0.775253	0.956087
1771	Niben101Scf02690g01006.1	sp|O81644|VILI2_ARATH ***- Villin-2 IPR007122 (Villin/Gelsolin), IPR029006 (ADF-H/Gelsolin-like domain) GO:0003779 (actin binding), GO:0051015 (actin filament binding), GO:0051017 (actin filament bundle assembly)		16	3	3	NaN	NaN	NaN	-0.986757	-0.73744	-0.729114	-0.847231	-0.795641	-0.500402	-0.832659	-0.506056	-0.0592327
1772	Niben101Scf02698g00008.1	sp|P54767|DCE_SOLLC **** Glutamate decarboxylase IPR002129 (Pyridoxal phosphate-dependent decarboxylase), IPR015424 (Pyridoxal phosphate-dependent transferase) GO:0003824 (catalytic activity), GO:0004351 (glutamate decarboxylase activity), GO:0006536 (glut		3	2	2	NaN	NaN	NaN	-0.965456	-1.44038	NaN	0.175396	0.000827789	0.179569	-0.421171	NaN	NaN
1773	Niben101Scf02699g02014.1	sp|A5D5K0|EFTU1_PELTS **** Elongation factor Tu 1 IPR004541 (Translation elongation factor EFTu/EF1A, bacterial/organelle), IPR005225 (Small GTP-binding protein domain), IPR027417 (P-loop containing nucleoside triphosphate hydrolase) GO:0003746 (translatio		17	16	5	NaN	NaN	NaN	1.47897	1.37642	1.10651	1.35367	1.23834	1.31259	1.0704	1.13947	1.11605
1774	Niben101Scf02706g00013.1	sp|Q9XFM6|MSBP1_ARATH **** Membrane steroid-binding protein 1 IPR001199 (Cytochrome b5-like heme/steroid binding domain) GO:0020037 (heme binding)		6	6	6	82	82	82	-0.116777	0.314098	-0.0681591	0.121676	0.323059	0.541735	0.325556	0.151436	-0.505043
1777	Niben101Scf02709g04001.1	AT3G06350.1 **** dehydroquinate dehydratase, putative / shikimate dehydrogenase, putative LENGTH=603 IPR013708 (Shikimate dehydrogenase substrate binding, N-terminal), IPR013785 (Aldolase-type TIM barrel), IPR016040 (NAD(P)-binding domain) GO:0003824 (cata		9	9	3	30	30	NaN	0.235968	-0.0609913	-0.139851	0.244184	0.289801	0.109291	0.00186539	0.374884	0.168081
1778	Niben101Scf02714g00005.1	sp|Q38890|GUN25_ARATH ***- Endoglucanase 25 IPR001701 (Glycoside hydrolase, family 9), IPR008928 (Six-hairpin glycosidase-like) GO:0003824 (catalytic activity), GO:0004553 (hydrolase activity, hydrolyzing O-glycosyl compounds), GO:0005975 (carbohydrate met		4	4	3	NaN	NaN	5	-1.44566	-2.01142	NaN	NaN	-2.43003	-3.15913	-1.43328	0.344994	-0.349646
1779	Niben101Scf02714g07007.1	AT5G26670.1 ***- Pectinacetylesterase family protein LENGTH=416 IPR004963 (Protein notum homologue);AT5G26670.1 ***- Pectinacetylesterase family protein LENGTH=416 IPR004963 (Protein notum homologue);AT1G57590.1 ***- Pectinacetylesterase family protein LEN		6	6	5	NaN	NaN	NaN	-0.673077	-2.06292	-0.439968	-1.28663	-1.03071	-0.445007	-1.76063	-1.40208	-1.2475
1781	Niben101Scf02725g06001.1	AT1G17100.1 ***- SOUL heme-binding family protein LENGTH=232 IPR006917 (SOUL haem-binding protein), IPR011256 (Regulatory factor, effector binding domain)		7	7	3	NaN	NaN	NaN	3.03599	2.47742	2.18181	2.16489	2.145	2.30158	2.82831	2.76559	2.06488
1782	Niben101Scf02730g01006.1	sp|Q5E992|PPIL1_BOVIN --** Peptidyl-prolyl cis-trans isomerase-like 1 IPR002130 (Cyclophilin-type peptidyl-prolyl cis-trans isomerase domain), IPR023222 (PsbQ-like domain), IPR029000 (Cyclophilin-like domain) GO:0000413 (protein peptidyl-prolyl isomerizati		14	2	2	NaN	NaN	NaN	-3.35005	-2.43658	-0.799208	-0.751207	-0.564781	-1.36309	-0.546883	-0.175629	-1.46389
1786	Niben101Scf03676g04015.1	ref|NP_004308.2| **** ATPase ASNA1 [Homo sapiens] ref|NP_001092334.1| ATPase ASNA1 [B product [Homo sapiens] tpg|DAA28025.1| TPA: arsA arsenite transporter, ATP-binding, homolog 1 [Bos taurus] gb|ADZ15365.1| arsA arsenite transporter, ATP-binding, homolog		3	3	3	11	11	11	-2.12382	NaN	NaN	-2.39627	-1.64441	-1.79631	-1.77554	-1.96619	-1.30655
1790	Niben101Scf02744g00014.1	sp|A2C4I3|CH10_PROM1 *-*- 10 kDa chaperonin IPR020818 (Chaperonin Cpn10) GO:0005524 (ATP binding), GO:0005737 (cytoplasm), GO:0006457 (protein folding)		13	2	2	NaN	NaN	NaN	-1.01588	-1.82314	-0.462873	-0.287008	-1.85273	-1.32808	-0.697054	-1.63857	-1.12228
1794	Niben101Scf02752g12002.1	sp|Q4R0H9|PILR1_LINUS -**- Bifunctional pinoresinol-lariciresinol reductase 1 IPR016040 (NAD(P)-binding domain)		6	2	2	NaN	NaN	NaN	NaN	-2.80749	-2.61654	-2.39695	-2.20777	-1.91105	-2.46143	-1.78025	-1.87652
1797	Niben101Scf02756g00005.1	sp|Q08069|RS8_MAIZE ***- 40S ribosomal protein S8 IPR022309 (Ribosomal protein S8e/ribosomal biogenesis NSA2) GO:0003735 (structural constituent of ribosome), GO:0005622 (intracellular), GO:0005840 (ribosome), GO:0006412 (translation)		9	2	2	NaN	NaN	NaN	NaN	-2.11612	-2.26677	-2.57791	-3.00948	-2.66314	-2.14437	NaN	-2.34186
1798	Niben101Scf02757g01001.1	AT4G29060.1 *-** elongation factor Ts family protein LENGTH=953 IPR001816 (Translation elongation factor EFTs/EF1B), IPR012340 (Nucleic acid-binding, OB-fold) GO:0003676 (nucleic acid binding), GO:0003746 (translation elongation factor activity), GO:000551		44	44	10	NaN	NaN	NaN	4.72495	4.55523	4.70251	4.53573	4.44719	4.33052	4.75919	4.54484	4.4901
1799	Niben101Scf02762g01002.1	sp|A5G9B6|NUOD_GEOUR **** NADH-quinone oxidoreductase subunit D IPR014029 (NADH:ubiquinone oxidoreductase, 49kDa subunit, conserved site), IPR022885 (NAD(P)H-quinone oxidoreductase subunit D/H), IPR029014 (NiFe hydrogenase-like) GO:0016651 (oxidoreductase		11	11	11	NaN	NaN	NaN	-0.33428	0.388861	0.179274	0.0778999	0.0145989	-0.321787	-1.30985	-0.829302	-0.380314
1800	Niben101Scf02762g01003.1	sp|Q6L3D5|NU1C_SACHY **** NAD(P)H-quinone oxidoreductase subunit 1, chloroplastic IPR001694 (NADH:ubiquinone oxidoreductase, subunit 1/F420H2 oxidoreductase subunit H), IPR010226 (NADH-quinone oxidoreductase, chain I), IPR017896 (4Fe-4S ferredoxin-type, ir		5	5	5	NaN	NaN	NaN	NaN	-2.15742	-1.31868	-0.785738	-1.62139	-1.75246	-1.45583	-1.74332	-1.67297
1801	Niben101Scf02762g01005.1	sp|Q6C4D4|DBP2_YARLI *-** ATP-dependent RNA helicase DBP2 IPR001650 (Helicase, C-terminal), IPR001878 (Zinc finger, CCHC-type), IPR012562 (GUCT), IPR014001 (Helicase superfamily 1/2, ATP-binding domain), IPR014014 (RNA helicase, DEAD-box type, Q motif), IP		17	3	3	NaN	NaN	NaN	NaN	-2.2483	-1.83363	-1.40314	-1.64738	-1.66375	NaN	-2.26409	-1.35994
1803	Niben101Scf02771g01007.1	sp|P17879|HS71B_MOUSE ***- Heat shock 70 kDa protein 1B IPR013126 (Heat shock protein 70 family), IPR029047 (Heat shock protein 70kD, peptide-binding domain), IPR029048 (Heat shock protein 70kD, C-terminal domain)		21	6	2	NaN	NaN	NaN	2.85754	3.09935	2.97545	2.91445	2.98371	2.80552	2.99583	2.55939	2.93325
1805	Niben101Scf02772g05001.1	sp|Q29236|TCPZ_PIG *-*- T-complex protein 1 subunit zeta IPR002423 (Chaperonin Cpn60/TCP-1), IPR027409 (GroEL-like apical domain), IPR027410 (TCP-1-like chaperonin intermediate domain), IPR027413 (GroEL-like equatorial domain) GO:0005524 (ATP binding), GO:		18	3	3	NaN	NaN	NaN	-2.20209	-2.00926	NaN	-1.7163	-2.32275	-2.83715	-2.22186	-0.957912	-1.61913
1807	Niben101Scf02778g04003.1	AT1G11360.1 ***- Adenine nucleotide alpha hydrolases-like superfamily protein LENGTH=242 IPR006015 (Universal stress protein A) GO:0006950 (response to stress)		4	2	0	15	NaN	0	-1.275	-1.14259	-0.888126	-1.30512	-1.75438	-0.839292	NaN	NaN	NaN
1811	Niben101Scf02791g01003.1	AT1G43900.1 **** Protein phosphatase 2C family protein LENGTH=371 IPR001932 (Protein phosphatase 2C (PP2C)-like domain), IPR015655 (Protein phosphatase 2C) GO:0003824 (catalytic activity), GO:0004722 (protein serine/threonine phosphatase activity), GO:0006		2	2	1	NaN	NaN	NaN	NaN	NaN	-3.19422	-3.00687	-2.79918	-2.79828	NaN	NaN	NaN
1812	Niben101Scf02792g01031.1	AT2G01290.1 **** ribose-5-phosphate isomerase 2 LENGTH=265 IPR004788 (Ribose 5-phosphate isomerase, type A) GO:0004751 (ribose-5-phosphate isomerase activity), GO:0009052 (pentose-phosphate shunt, non-oxidative branch);AT2G01290.1 **** ribose-5-phosphate i		10	10	10	NaN	NaN	NaN	3.2649	4.19292	3.94943	3.6037	3.84428	3.54373	3.80321	3.34748	3.82531
1813	Niben101Scf02792g02012.1	sp|Q9ZVJ6|ANXD4_ARATH ***- Annexin D4 IPR018502 (Annexin repeat) GO:0005509 (calcium ion binding), GO:0005544 (calcium-dependent phospholipid binding)		6	6	1	NaN	NaN	NaN	-1.91972	-2.43001	-1.74895	NaN	-1.47155	-1.30858	-1.05022	-0.334724	-1.10411
1814	Niben101Scf02793g13014.1	sp|Q55DB6|AHSA_DICDI **** Activator of 90 kDa heat shock protein ATPase homolog IPR013538 (Activator of Hsp90 ATPase homologue 1-like), IPR015310 (Activator of Hsp90 ATPase, N-terminal), IPR023393 (START-like domain) GO:0001671 (ATPase activator activity),		4	4	4	NaN	NaN	NaN	-1.68222	-1.5648	-2.08706	-1.84751	-1.58875	-1.73934	-1.33273	-1.4654	-1.52371
1816	Niben101Scf02793g24006.1	sp|P73016|FABI_SYNY3 ***- Enoyl-[acyl-carrier-protein] reductase [NADH] FabI IPR002347 (Glucose/ribitol dehydrogenase)		9	3	3	NaN	NaN	NaN	-0.679291	-1.69416	-1.96814	-1.36923	-1.44335	-1.59521	-0.705996	-0.903322	-1.57743
1817	Niben101Scf02797g00005.1	AT1G58470.1 *-** RNA-binding protein 1 LENGTH=360 IPR012677 (Nucleotide-binding alpha-beta plait domain) GO:0000166 (nucleotide binding), GO:0003676 (nucleic acid binding);AT1G58470.1 **** RNA-binding protein 1 LENGTH=360 IPR012677 (Nucleotide-binding alph		9	9	6	NaN	NaN	NaN	1.1654	-0.244171	0.786068	1.15883	1.42952	1.50197	1.22984	1.65076	0.998371
1820	Niben101Scf02802g00009.1	sp|A3DNA4|RL3_STAMF ***- 50S ribosomal protein L3 IPR000597 (Ribosomal protein L3), IPR009000 (Translation protein, beta-barrel domain) GO:0003735 (structural constituent of ribosome), GO:0005622 (intracellular), GO:0005840 (ribosome), GO:0006412 (translat		18	18	2	40	40	NaN	3.6518	3.7444	3.85989	3.80373	3.84556	3.82547	3.43053	3.45366	3.69343
1821	Niben101Scf02803g04007.1	sp|P32826|SCP49_ARATH **** Serine carboxypeptidase-like 49 IPR001563 (Peptidase S10, serine carboxypeptidase), IPR029058 (Alpha/Beta hydrolase fold) GO:0004185 (serine-type carboxypeptidase activity), GO:0006508 (proteolysis);sp|Q41005|CBPX_PEA **** Serine		5	5	4	NaN	NaN	NaN	-2.8004	-2.60134	-0.824079	-2.361	NaN	-1.45241	-2.20284	-2.55727	-1.91272
1822	Niben101Scf02804g00003.1	sp|P37351|RPIB_ECOLI *-** Ribose-5-phosphate isomerase B IPR003500 (Sugar-phosphate isomerase, RpiB/LacA/LacB family), IPR012100 (DNA-damage-repair/toleration protein, DRT102), IPR014710 (RmlC-like jelly roll fold) GO:0005975 (carbohydrate metabolic proces		7	7	7	NaN	NaN	NaN	-0.599743	-0.36945	-0.858866	-0.57921	-0.522095	-0.188705	-0.651752	-0.996611	-0.406322
1823	Niben101Scf02804g00010.1	AT5G40030.1 *-** Protein kinase superfamily protein LENGTH=499 IPR000014 (PAS domain), IPR000700 (PAS-associated, C-terminal), IPR011009 (Protein kinase-like domain) GO:0000155 (phosphorelay sensor kinase activity), GO:0000160 (phosphorelay signal transduc		11	11	3	NaN	NaN	NaN	-0.361599	0.703472	-0.642532	-0.288015	-0.0768318	0.00986099	-0.0354099	-0.368752	-0.464796
1824	Niben101Scf02804g00014.1	sp|P74306|ZDS_SYNY3 ***- Zeta-carotene desaturase IPR002937 (Amine oxidase) GO:0016491 (oxidoreductase activity), GO:0055114 (oxidation-reduction process);sp|P74306|ZDS_SYNY3 ***- Zeta-carotene desaturase IPR002937 (Amine oxidase) GO:0016491 (oxidoreductas		8	8	8	NaN	NaN	NaN	0.146934	-0.580053	0.437597	0.201242	0.333527	-0.261757	-0.484015	-0.251327	0.133314
1827	Niben101Scf02807g03005.1	AT3G21760.1 ***- UDP-Glycosyltransferase superfamily protein LENGTH=485 IPR002213 (UDP-glucuronosyl/UDP-glucosyltransferase) GO:0008152 (metabolic process), GO:0016758 (transferase activity, transferring hexosyl groups)		6	6	6	NaN	NaN	NaN	-0.472061	0	-1.05978	-0.649925	-0.529585	-0.943052	-1.54965	-0.312843	-0.61495
1828	Niben101Scf02807g11007.1	AT3G22200.2 **** Pyridoxal phosphate (PLP)-dependent transferases superfamily protein LENGTH=513 IPR005814 (Aminotransferase class-III), IPR015424 (Pyridoxal phosphate-dependent transferase) GO:0003824 (catalytic activity), GO:0008483 (transaminase activit		8	8	8	NaN	NaN	NaN	0.0917435	0.220585	-0.110088	0.23073	0.261532	0.282688	-0.504091	-0.266109	0.13138
1829	Niben101Scf02807g11016.1	emb|CDY48281.1| ***- BnaA05g10730D [Brassica napus]		33	33	11	30	30	NaN	1.39565	1.30966	1.6437	1.10386	1.45711	1.33184	1.12766	1.14655	1.15192
1832	Niben101Scf02816g16025.1	gb|KEH19038.1| **** brefeldin A-inhibited guanine nucleotide-exchange protein [Medicago truncatula] IPR000904 (Sec7 domain), IPR011992 (EF-hand domain pair), IPR016024 (Armadillo-type fold), IPR023394 (Sec7 domain, alpha orthogonal bundle) GO:0005086 (ARF		3	3	3	NaN	NaN	NaN	-1.94539	NaN	NaN	NaN	-1.81391	NaN	NaN	-2.01273	-2.47886
1834	Niben101Scf02819g07011.1	sp|Q0VQ52|MDH_ALCBS **** Malate dehydrogenase IPR010945 (Malate dehydrogenase, type 2) GO:0003824 (catalytic activity), GO:0005975 (carbohydrate metabolic process), GO:0006108 (malate metabolic process), GO:0016491 (oxidoreductase activity), GO:0016615 (ma		6	2	2	NaN	NaN	NaN	1.69637	2.06097	1.29089	2.16976	1.58545	1.69273	1.23407	1.87068	0.40193
1835	Niben101Scf02822g06011.1	prf||1808322A **** stearoyl-acyl carrier protein desaturase IPR005067 (Fatty acid desaturase, type 2), IPR009078 (Ferritin-like superfamily) GO:0006631 (fatty acid metabolic process), GO:0006633 (fatty acid biosynthetic process), GO:0016491 (oxidoreductase		10	3	3	NaN	NaN	NaN	-3.2084	-2.25877	-3.12664	-2.80381	-2.6993	-2.54945	-3.4403	-3.13304	-2.42462
1836	Niben101Scf02824g03017.1	AT2G04030.1 ***- Chaperone protein htpG family protein LENGTH=780 IPR001404 (Heat shock protein Hsp90 family) GO:0005524 (ATP binding), GO:0006457 (protein folding), GO:0006950 (response to stress), GO:0051082 (unfolded protein binding)		35	9	8	NaN	NaN	16	0.891426	1.40335	1.07367	1.68132	1.50487	1.08166	1.65852	1.35831	2.12897
1841	Niben101Scf02830g02032.1	sp|B0R660|RS19_HALS3 **** 30S ribosomal protein S19 IPR002222 (Ribosomal protein S19/S15), IPR023575 (Ribosomal protein S19, superfamily) GO:0003723 (RNA binding), GO:0003735 (structural constituent of ribosome), GO:0005840 (ribosome), GO:0006412 (translat		6	6	3	NaN	NaN	NaN	0.949274	1.45548	1.14763	0.989271	1.51581	1.32824	1.0704	0.984213	1.79938
1842	Niben101Scf02831g05015.1	sp|P28811|MMSB_PSEAE **** 3-hydroxyisobutyrate dehydrogenase IPR008927 (6-phosphogluconate dehydrogenase, C-terminal-like), IPR016040 (NAD(P)-binding domain) GO:0004616 (phosphogluconate dehydrogenase (decarboxylating) activity), GO:0006098 (pentose-phosph		6	2	2	NaN	NaN	NaN	-1.8414	-1.66682	1.30293	1.42696	0.571457	-0.0237846	-0.460854	0.0142632	0.333889
1843	Niben101Scf02831g08015.1	AT3G13870.1 **** Root hair defective 3 GTP-binding protein (RHD3) LENGTH=802 IPR008803 (RHD3/Sey1), IPR027417 (P-loop containing nucleoside triphosphate hydrolase) GO:0005525 (GTP binding)		3	3	1	NaN	NaN	NaN	NaN	-3.91785	-2.4907	-2.88506	-2.34805	-2.03178	NaN	-2.9277	-2.46473
1844	Niben101Scf02832g02014.1	sp|Q81CK1|KYNB_BACCR **** Kynurenine formamidase IPR007325 (Kynurenine formamidase) GO:0004061 (arylformamidase activity), GO:0019441 (tryptophan catabolic process to kynurenine);sp|Q2S2F5|KYNB_SALRD **** Kynurenine formamidase IPR007325 (Kynurenine formam		4	4	4	NaN	NaN	NaN	-1.68793	-1.75744	-1.98838	-1.59486	-1.14446	-1.43937	-2.4029	-1.18584	-1.31055
1845	Niben101Scf02836g03010.1	sp|Q3SZE2|PFD1_BOVIN **** Prefoldin subunit 1 IPR009053 (Prefoldin) GO:0006457 (protein folding), GO:0016272 (prefoldin complex), GO:0051082 (unfolded protein binding);sp|Q9CWM4|PFD1_MOUSE **** Prefoldin subunit 1 IPR009053 (Prefoldin) GO:0006457 (protein		3	3	3	24	24	24	-0.662434	-1.86704	-1.87959	-1.7714	-1.48082	-1.46771	-0.907684	-1.61864	-2.05548
1847	Niben101Scf02837g05006.1	AT3G59920.1 **** RAB GDP dissociation inhibitor 2 LENGTH=444 IPR018203 (GDP dissociation inhibitor) GO:0005093 (Rab GDP-dissociation inhibitor activity), GO:0015031 (protein transport);AT3G59920.1 **** RAB GDP dissociation inhibitor 2 LENGTH=444 IPR018203		25	25	2	NaN	NaN	NaN	2.53701	2.5791	2.36302	2.19285	2.55691	2.59395	2.25872	2.28395	2.3957
1848	Niben101Scf02837g07021.1	sp|B8I3K7|RISB_CLOCE **** 6,7-dimethyl-8-ribityllumazine synthase IPR002180 (6,7-dimethyl-8-ribityllumazine synthase) GO:0009231 (riboflavin biosynthetic process), GO:0009349 (riboflavin synthase complex)		5	5	4	NaN	NaN	NaN	-0.621742	-0.14525	-1.19915	-0.49255	-1.80584	-1.86585	-0.820965	-2.21349	-1.49534
1849	Niben101Scf02837g08015.1	AT1G01470.1 *-*- Late embryogenesis abundant protein LENGTH=151 IPR004864 (Late embryogenesis abundant protein, LEA-14), IPR013783 (Immunoglobulin-like fold) GO:0009269 (response to desiccation)		12	12	5	NaN	NaN	NaN	-0.0324154	0.650471	0.666985	0.638176	1.0275	1.03297	0.54096	0.677357	1.00178
1851	Niben101Scf02839g03013.1	sp|O35685|NUDC_MOUSE *-*- Nuclear migration protein nudC IPR008978 (HSP20-like chaperone)		6	2	2	NaN	NaN	NaN	-1.08919	-0.106298	-2.01519	0.0328045	0.116962	-0.00559425	NaN	NaN	NaN
1852	Niben101Scf02840g01012.1	AT5G15270.2 **** RNA-binding KH domain-containing protein LENGTH=548 IPR004087 (K Homology domain) GO:0003676 (nucleic acid binding), GO:0003723 (RNA binding);AT5G15270.2 **** RNA-binding KH domain-containing protein LENGTH=548 IPR004087 (K Homology domain		2	2	2	NaN	NaN	NaN	-2.79276	NaN	NaN	-2.298	-2.28846	-1.9738	-2.54768	NaN	-2.4407
1853	Niben101Scf10322g01011.1	sp|Q41932|PSBQ2_ARATH *-** Oxygen-evolving enhancer protein 3-2, chloroplastic IPR008797 (Photosystem II PsbQ, oxygen evolving complex), IPR023222 (PsbQ-like domain) GO:0005509 (calcium ion binding), GO:0009523 (photosystem II), GO:0009654 (photosystem II		3	3	3	NaN	NaN	NaN	-2.33898	-2.06409	-1.77789	-1.85365	-1.99096	-1.93251	-2.58372	-2.35073	-2.43427
1854	Niben101Scf25578g00006.1	sp|Q9C554|EXPA1_ARATH ***- Expansin-A1 IPR007118 (Expansin/Lol pI) GO:0005576 (extracellular region), GO:0009664 (plant-type cell wall organization);sp|Q9C554|EXPA1_ARATH ***- Expansin-A1 IPR007118 (Expansin/Lol pI) GO:0005576 (extracellular region), GO:00		2	2	2	NaN	NaN	NaN	NaN	NaN	-2.20075	-1.87118	-1.67246	-1.58137	NaN	NaN	-1.92983
1855	Niben101Scf02842g00014.1	sp|Q98AX9|CH603_RHILO ***- 60 kDa chaperonin 3 IPR002423 (Chaperonin Cpn60/TCP-1), IPR027409 (GroEL-like apical domain), IPR027413 (GroEL-like equatorial domain) GO:0005524 (ATP binding), GO:0005737 (cytoplasm), GO:0006457 (protein folding), GO:0042026 (pr		22	4	4	NaN	NaN	NaN	-1.3591	-1.05004	-1.14492	-1.13501	-1.05894	-1.28993	-1.30277	-0.857561	-1.31927
1856	Niben101Scf02842g01017.1	sp|Q8GYA6|PS13B_ARATH ***- 26S proteasome non-ATPase regulatory subunit 13 homolog B IPR000717 (Proteasome component (PCI) domain) GO:0005515 (protein binding)		8	2	2	NaN	NaN	NaN	-2.66083	-1.42029	-0.924053	-1.75529	-0.143446	-0.608044	-2.37192	-1.00271	-1.10698
1857	Niben101Scf02849g01009.1	sp|Q6ID18|LAC10_ARATH ***- Laccase-10 IPR008972 (Cupredoxin) GO:0005507 (copper ion binding), GO:0016491 (oxidoreductase activity), GO:0055114 (oxidation-reduction process)		5	5	5	NaN	NaN	NaN	-2.02221	-2.81934	NaN	-1.38862	-0.825628	-0.918163	-1.95527	-2.69474	-1.97811
1858	Niben101Scf02852g00013.1	AT2G04030.1 ***- Chaperone protein htpG family protein LENGTH=780 IPR001404 (Heat shock protein Hsp90 family) GO:0005524 (ATP binding), GO:0006457 (protein folding), GO:0006950 (response to stress), GO:0051082 (unfolded protein binding)		19	2	2	NaN	5	5	NaN	-2.94169	NaN	-2.54273	NaN	NaN	-2.67428	NaN	-1.99098
1859	Niben101Scf02852g02007.1	sp|P12062|CB26_PETSP ***- Chlorophyll a-b binding protein 37, chloroplastic IPR022796 (Chlorophyll A-B binding protein), IPR023329 (Chlorophyll a/b binding protein domain) GO:0009765 (photosynthesis, light harvesting), GO:0016020 (membrane)		10	2	2	NaN	NaN	NaN	-0.174166	0.704475	1.29966	0.81168	0.788067	0.660082	-0.219601	NaN	0.289419
1861	Niben101Scf02854g02005.1	AT1G48480.1 **** receptor-like kinase 1 LENGTH=655 IPR001611 (Leucine-rich repeat), IPR011009 (Protein kinase-like domain), IPR013210 (Leucine-rich repeat-containing N-terminal, type 2) GO:0004672 (protein kinase activity), GO:0005515 (protein binding), GO		5	5	5	NaN	NaN	NaN	-1.76564	-1.77469	-1.87505	-2.04005	-1.90707	-1.74228	-2.14767	-1.9446	-1.5568
1862	Niben101Scf07744g00017.1	sp|B1ZA43|NUOD_METPB *-** NADH-quinone oxidoreductase subunit D IPR029014 (NiFe hydrogenase-like) GO:0016651 (oxidoreductase activity, acting on NAD(P)H), GO:0048038 (quinone binding), GO:0051287 (NAD binding), GO:0055114 (oxidation-reduction process);sp|A		3	3	3	NaN	NaN	NaN	NaN	NaN	-2.21292	-2.17749	NaN	-2.28144	NaN	NaN	NaN
1863	Niben101Scf02857g00011.1	sp|Q8LGH4|CUL4_ARATH **** Cullin-4 IPR001373 (Cullin, N-terminal), IPR011991 (Winged helix-turn-helix DNA-binding domain) GO:0006511 (ubiquitin-dependent protein catabolic process), GO:0031461 (cullin-RING ubiquitin ligase complex), GO:0031625 (ubiquitin p		3	3	3	NaN	NaN	NaN	NaN	NaN	NaN	NaN	-3.66279	NaN	-4.53396	-4.63371	NaN
1864	Niben101Scf02857g03005.1	sp|P46300|RS4_SOLTU ***- 40S ribosomal protein S4 IPR000876 (Ribosomal protein S4e) GO:0003735 (structural constituent of ribosome), GO:0005622 (intracellular), GO:0005840 (ribosome), GO:0006412 (translation);sp|P46300|RS4_SOLTU ***- 40S ribosomal protein		13	2	2	NaN	NaN	NaN	-1.98752	-1.5402	-1.5191	-0.921051	-1.69676	-1.57526	NaN	-1.82238	-1.24223
1867	Niben101Scf13103g01040.1	gb|KFB86043.1| ***- molecular chaperone DnaJ [Calothrix sp. 336/3] IPR021788 (Protein of unknown function DUF3353);gb|KFB86043.1| ***- molecular chaperone DnaJ [Calothrix sp. 336/3] IPR021788 (Protein of unknown function DUF3353)		3	3	3	NaN	NaN	NaN	-3.1709	-2.66364	-2.07636	-3.2237	-3.02378	-2.83577	-3.12108	-3.46451	-3.03565
1868	Niben101Scf02864g04008.1	AT4G38970.1 **** fructose-bisphosphate aldolase 2 LENGTH=398 IPR000741 (Fructose-bisphosphate aldolase, class-I), IPR013785 (Aldolase-type TIM barrel), IPR029768 (Fructose-bisphosphate aldolase class-I active site) GO:0003824 (catalytic activity), GO:00043		21	2	2	NaN	NaN	NaN	2.19302	3.40089	3.6385	3.41579	3.77944	3.41423	3.43641	3.45993	3.62521
1870	Niben101Scf02864g09008.1	sp|P62318|SMD3_HUMAN ***- Small nuclear ribonucleoprotein Sm D3 IPR010920 (Like-Sm (LSM) domain), IPR027141 (U6 snRNA-associated Sm-like protein LSm4/Small nuclear ribonucleoprotein Sm D1/D3);sp|P62318|SMD3_HUMAN ***- Small nuclear ribonucleoprotein Sm D3		3	3	3	NaN	NaN	NaN	-0.888275	-0.0744343	-0.873274	-0.119434	-0.171124	0.0156078	-0.572367	-0.36935	-0.814646
1872	Niben101Scf02869g17005.1	sp|P41113|ACT3_PODCA ***- Actin-3 IPR004000 (Actin family)		22	6	2	NaN	NaN	NaN	1.30507	1.09905	2.04431	1.46754	1.35214	1.20307	1.54007	1.11431	0.732147
1873	Niben101Scf02869g17006.1	AT3G55440.1 **** triosephosphate isomerase LENGTH=254 IPR000652 (Triosephosphate isomerase), IPR013785 (Aldolase-type TIM barrel) GO:0003824 (catalytic activity), GO:0004807 (triose-phosphate isomerase activity), GO:0006096 (glycolytic process), GO:0008152		15	15	5	NaN	NaN	NaN	5.00244	4.8035	4.75553	4.86681	4.73078	4.99202	4.85892	4.36266	4.68117
1874	Niben101Scf06183g01001.1	sp|Q9XZG5|PSA5_TRYBB **** Proteasome subunit alpha type-5 IPR001353 (Proteasome, subunit alpha/beta), IPR029055 (Nucleophile aminohydrolases, N-terminal) GO:0004298 (threonine-type endopeptidase activity), GO:0005839 (proteasome core complex), GO:0051603 (		10	10	2	NaN	NaN	NaN	1.2077	0.710485	1.01448	0.710693	0.959318	0.961706	1.31249	1.01487	1.38893
[truncated: 1,471 more rows]

## Sheet: (B)
Table S3B. A list of uniquely identified proteins between conditions.
[truncated: 22 more rows]

## Sheet: (C)
Table S3C. A list of PSV-P-responsive N. benthamiana proteins
[truncated: 169 more rows]

[truncated: 10 more sheets: (D), (E), (F), (G), (H), (I), (J), (K), (L), (M)]
